# Supplementary material for: Integrative modeling identifies genetic ancestry-associated molecular correlates in human cancer
Source: STAR Protoc. 2021 Apr 19;2(2):100483. doi: 10.1016/j.xpro.2021.100483 (PMC8082263; doi:10.1016/j.xpro.2021.100483)
Supplement: Data S1. PARADIGM integrative pathway level feature definition (step 26) [file mmc1.txt]

type	feature
protein	UBE2Q1
complex	GRIK_3_homomer_(complex)
protein	UBE2Q2
complex	Oxytocin_Oxytocin_receptor_(complex)
complex	KRAS_isoform_4B/GTP_(complex)
family	GAD1_activity_(family)
complex	Dimers_of_ligand-responsive_EGFR_mutants_resistant_to_non-covalent_TKIs_(complex)
complex	alphaM/beta2_Integrin/ICAM2_(complex)
complex	DLL4_NOTCH1_HD_PEST_Domain_Mutant_Fragments_(complex)
complex	PDGFR-BB_(complex)
complex	t(2_8)_LRRFIP1-FGFR1_fusion_dimer_(complex)
complex	glycogen-glycogenin-1_dimer_(complex)
complex	NCAM-1_Major_prion_protein_(complex)
family	Sialyl_Tn_antigens_(family)
complex	BMP7/BMPR2/BMPR1A-1B/FS_(complex)
family	Opioid_peptide_(family)
family	Biogenic_amines_transported_by_VMAT1/2_(family)
family	UCHL5/USP15_(family)
family	Transcription_factors_(family)
complex	FASLG/FAS_(trimer)/Btk_(complex)
protein	ZNF709
protein	ZNF708
complex	Sema7A_Plexin-C1_(complex)
complex	RET51/GFRalpha1/GDNF/Dok4_(complex)
complex	SHARP/RBPJ_(complex)
protein	ZNF703
complex	p27Kip1/KPNA1_(complex)
protein	SPR
protein	ZNF700
protein	ZNF707
protein	CAMK4
protein	Rpn7
protein	ZNF704
complex	RALA_GTP_MYO1C_Exocyst_(complex)
protein	PKLR-2
complex	VEGFA206_(dimer)_(complex)
complex	Tab2_Ncor1_(complex)
protein	SPN
protein	RNF111
protein	GRIN1
complex	TLR2/TLR6_activating_compounds/TLR2/TLR6/MYD88/IRAK/CD14_(complex)
protein	PISD
complex	SL1_(complex)
protein	DHX9
complex	Activated_PKC_beta_(complex)
protein	GRK5-GRK6
complex	betaPIX/CDC42/GTP/CBL_(complex)
complex	TLR10_homodimer_bound_to_ligand_(complex)
protein	XPC
protein	SP1
protein	XPA
protein	SP3
protein	NUP93
protein	SP5
family	Proghrelin_and_Pro-des-Gln14-ghrelin_(family)
complex	HIV-1_transcription_complex_containing_extruded_transcript_to__30_(complex)
protein	HMG1/Y
complex	IFNA/B_IFNAR2_p-JAK1_STAT2_(complex)
complex	NOTCH1_V1676D_(complex)
complex	eIF2_GDP__eIF2B_(complex)
complex	BMP9/BMPR2/Endoglin/ALK1_(dimer)_(complex)
complex	PhosphoALK4_ActRII_EGF-CFC_Complex_(complex)
complex	Glypican-1_Slit2_Robo1_Ena/Vasp_proteins_(complex)
complex	APC/C_(complex)
complex	JUN/JUN-FOS/RACO-1_(complex)
family	ub-p-PER1/2_(family)
protein	COL7A1
complex	enolase_3_dimer__(beta__muscle)_(complex)
complex	IL2/IL2R_alpha/beta/gamma/JAK1/LCK/JAK3/IRS1-2/PI3K_(complex)
complex	Trimeric_palmitylated_HA_(complex)
complex	PP1A(Fe_and_Mn_cofactors)_(complex)
family	Basigin-binding_integrins_(family)
family	Melanocyte_stimulating_hormone_(family)
family	Cytochrome_P450_(family)
complex	mTORC1_complex_(complex)
complex	PIK3CA_PIK3R3_(complex)
complex	eNOS/Caveolin-1_(complex)
complex	Importin-beta_Ran_GTP_complex_(complex)
protein	ITGA8
protein	ITGA9
protein	UGCG
complex	IL2/IL2R_alpha/beta/gamma/JAK1/LCK/JAK3/PYK2_(complex)
protein	ATP2A1
protein	ATP2A2
protein	ATP2A3
protein	ITGA1
protein	ITGA2
protein	ITGA3
protein	ITGA4
protein	ITGA5
protein	ITGA6
protein	ITGA7
protein	TRHR
complex	Procollagen_alpha-1-3(V)_(complex)
complex	Dimers_of_ligand-responsive_p-6Y-EGFR_mutants_(complex)
complex	Syndecan-2/Neurofibromin_(complex)
complex	POL_Delta_APE1-bound_5__incised_DNA_strand_break_containing_first_resynthesized_nucleotide_(complex)
family	Phosphorylated_Phospholipase_C_gamma1_and_Phosphorylated_Phospholipase_C_gamma2_(family)
protein	PREB
complex	PLCD1_Ca2__(complex)
complex	Active_N-SMase_Mg2__(complex)
family	Phosphorylated_ERBB2_ERBB4cyt2_heterodimers_(family)
protein	GAP43
complex	CCR10_CCL27_28_(complex)
complex	SIN3/HDAC_complex/NCoR1_(complex)
family	IFN-gamma_upregulated_CAMs_(family)
complex	RAD50_MRE11_complex_(complex)
complex	S1P-binding_EDG_receptors__S1P_(complex)
complex	Phycoerythrin/CD2/CD3Z_antigen_zeta_polypeptide_(complex)
complex	VEGFB_dimer_(complex)
complex	beta_catenin/APC/CtBP_(complex)
protein	HRH4
protein	HRH2
protein	HRH3
family	Collagen_alpha-1(XIII)_chain_N-term_transmembrane_regions_(family)
protein	HRH1
complex	NEPH1_p-Nephrin_Fyn_NCK_N-WASP_(complex)
family	Trypsin_2__3_(family)
complex	NCAM1_T-_and_L-type_VDCC_(complex)
family	CHMP4_(family)
complex	FGFR4/FGF4_(complex)
complex	Tie2/Ang1/Shc_(complex)
complex	Galactosyl-hydroxylysyl_collagen_propeptides_P4HB_(complex)
complex	RAF1/14-3-3_E_(complex)
complex	Activated_TrkA_receptor_complex_Clathrin-coated_vesicle_Endophilin_(complex)
protein	GRP
complex	ATPase_complex_(complex)
complex	MHC_II/TCR-CD3_(complex)
family	Fibrillin_C-term_fragments_(family)
complex	FGFR4/FGF19/Klotho_(complex)
complex	Mature_intronless_transcript_derived_Histone_mRNA_SLBP_eIF4E_Complex_(complex)
complex	p-S1177-eNOS_dimer_(complex)
protein	COL4A6
protein	COL4A5
protein	COL4A4
protein	COL4A3
protein	COL4A2
protein	COL4A1
complex	EGF_Phospho-EGFR-GRB2_GAB1_PI3Kreg_(complex)
protein	CHST1
complex	RNA_Polymerase_I_rRNATranscript_TTF-1_Sal_Box_Complex_(complex)
protein	CHST3
protein	CHST2
protein	CHST5
protein	CHST7
protein	CHST6
protein	ITGAX
protein	OR8J1
complex	RPA/RAD17/RFC2-5_(complex)
protein	BCL2A1
complex	VEGFA145_(dimer)_(complex)
protein	CEP110-3
protein	NOG
complex	HIF1A/ARNT_(complex)
protein	ITGAV
complex	Processive_complex_loaded_on_telomere_Okazaki_fragment_Flap_RPA_heterotrimer_dna2_(complex)
complex	RAD51_RPA_complex_(complex)
complex	Hemoglobin_Haptoglobin_(complex)
protein	ITGAL
protein	ITGAM
complex	Rev-bound_HIV-1_mRNA_(complex)
complex	CABIN1/MEF2D/CaM/Ca2_/CAMK_IV_(complex)
complex	RET51/GFRalpha1/GDNF/GRB10_(complex)
complex	Activated_Growth_Hormone_Receptor_p(Y1007)-JAK2_(complex)
protein	ITGAD
protein	ITGAE
family	ARF1/3_GTP_(family)
protein	SMAD8
protein	SMAD9
protein	LRPAP1
protein	SMAD5
protein	SMAD6
protein	SMAD7
family	phospho_MKK4/_phospho_MKK7_(family)
protein	SMAD1
protein	SMAD2
protein	SMAD3
complex	Cyclin_A_Cdk2_p21/p27_complex_(complex)
complex	ATF6-alpha_BiP_(complex)
family	Troponin_C_(family)
complex	U4_snRNP_U6_snRNP_complex_(complex)
complex	CD226_bound_to_Nectin_2_(complex)
complex	ERBB2/ERBB3_(complex)
complex	IL18/IL18R_(complex)
protein	IGF2R
complex	DNA_polymerase_epsilon_G-strand_extended_telomere_end_(complex)
complex	p-5Y-LAT_GRB2_SOS1_GADS_p-3Y-SLP-76_PLCG_VAV_p-Y223_Y551-BTK_(complex)
family	Collagen_type_I_propeptides_(family)
family	Phosphodiesterase_7_(family)
complex	RELN/VLDLR/DAB1/PI3K_(complex)
complex	Focal_complex_(complex)
complex	Secreted_Klotho_homodimer_(complex)
complex	RPA/ATR/ATRIP/RAD17/RFC2-5/9-1-1/TopBP1/CEP164_(complex)
protein	CKS1B
complex	Calpain2_(complex)
complex	PRDM4_Histone_deacetylase_(complex)
complex	Integrin_alphaVbeta3_Tenascin_(complex)
complex	insulin_insulin_receptor_(complex)
complex	Cleavage_and_polyadenylation_specificity_factor_(complex)
complex	HEY1/AR/Src-1_(complex)
complex	IL2/IL2R_alpha/beta/gamma/JAK1/LCK/JAK3/SHC/GRB2/SOS1/GAB2/SHP2_(complex)
protein	ARTN
protein	ART1
abstract	viral_genome_expression_(abstract)
complex	IL-6/IL-6/IL-6R-alpha/IL-6R-alpha/GP130/GP130/JAKs_(complex)
complex	FBX2/SKP1/Roc1/CUL1/SAE1/Ubc9_(complex)
protein	DRAP1
complex	EPO/EPOR_(dimer)_(complex)
protein	TCEA1
protein	LMNA-2
protein	COX4I1
family	mitochondrial_aspartate_glutamate_carrier_(family)
complex	RNA_Pol_I/SIRT7_(complex)
complex	G-protein_alpha_(q/11)__GTP_(complex)
complex	RNA_Pol_I_(complex)
complex	pro-protein_C__uncarboxylated_(complex)
complex	pCRMP_s_tertramers_(Y499)_(complex)
complex	VDR/VDR/Vit_D3_(complex)
complex	Netrin-3_Neogenin_(complex)
protein	CRTAM
complex	Tie2/Ang1/GRB14_(complex)
complex	alpha9/beta1_Integrin/Factor_XIII_(complex)
complex	GABA/GABA_receptor_(complex)
protein	OR6P1
complex	IGF_IGFBP-6_Complex_(complex)
complex	RNF125_E2_enzyme_(UBE2K__UbcH5a-c)_K48-polyubiquitin_(complex)
complex	IKK-beta_homdimer_(complex)
complex	IFN-gamma/IFN-gamma_R-alpha/IFN-gamma_R-beta/JAK2/TID1_(complex)
protein	MCF2L
complex	IRF2_Promoter_region_of_INF_alpha_(complex)
complex	E-cadherin/beta_catenin/alpha_catenin/alpha_E/beta7_Integrin_(complex)
protein	ATP1A4
protein	ATP1A3
protein	ATP1A2
protein	ATP1A1
complex	DFF45_DFF40_complex_(complex)
family	Gas2_(cleaved)_(family)
protein	MGRN1
protein	CRTAP
family	Adenylyl_Cyclase_(family)
protein	SPHK2
protein	SPHK1
protein	IGHV_
complex	dsRNA_RIG-1/MDA5_IPS-1_Ub-TRAF3_TBK1/IKKi_(complex)
family	inosine__deoxyinosine_(family)
family	Vascular_endothelial_growth_factor_(family)
complex	betaglycan_(dimer)_(complex)
protein	CPEB1
complex	PIP3_GAB1_GRB2_(complex)
complex	eNOS_Caveolin-1_CaM_HSP90_(complex)
complex	WNT3A/LRP6/FZD5/DVL_(complex)
complex	NPS_NPSR_(complex)
complex	E2F1/DP_(complex)
complex	IP_receptor_Prostacyclin_(complex)
abstract	DNA_mediated_transformation_(abstract)
abstract	positive_regulation_of_cyclin-dependent_protein_kinase_activity_(abstract)
abstract	myoblast_fusion_(abstract)
abstract	cytokine_production_during_immune_response_(abstract)
complex	STAT3_(dimer)_(complex)
protein	SIRPA
complex	HGF(dimer)/MET(dimer)/GRB2/GAB1/SHP2_(complex)
abstract	histone_modification_(abstract)
protein	SREBF1-3
protein	IFT88
complex	voltage-gated_calcium_channel_complex_(complex)
family	STRADA-STRADB_(family)
complex	Citrate_lyase_homotetramer_(complex)
complex	oligo((1_4)-alpha-glucosyl)_glycogenin_1_dimer_(complex)
complex	IP3_receptor_IP3_complex_(complex)
complex	Integrin_alpha-V_beta-5_(complex)
protein	KISS1R
protein	MCM10
complex	TGFB/TGFBR2/TGFBR1/PPP2R2A_(complex)
complex	BRCA1/CTIP_(complex)
complex	PI3-kinase_p85_PI3-kinase_p110_(complex)
complex	Gamma-glutamylcyclotransferase_homodimer_(complex)
complex	holoTF_(complex)
family	MAP3K4/MAP3K12_(family)
complex	ZAP-70_bound_to_phosphorylated_ITAM_motifs_(complex)
family	Phosphorylated_NFATC1/2/3_(family)
protein	interferon_alpha_13
family	Alpha-2(V)_propeptides_(family)
complex	Processive_complex_Okazaki_fragment_Flap_RPA_heterotrimer_dna2_(complex)
protein	KITLG
rna	inosine_RNA_(rna)
protein	CFH
protein	CFI
protein	PNP
protein	CFD
complex	RB1/E2F1-3_(complex)
protein	CFB
protein	OR5P3
protein	OR5P2
complex	Cdk5_p35_(complex)
complex	Thin_Filament_(complex)
complex	PIP5K1C/AP1M1_(complex)
protein	ATP6V0E1
protein	ATP6V0E2
family	Aqauporins_that_transport_glycerol_across_the_plasma_membrane__(family)
complex	Nectin-3_Necl-2_trans_heterodimer_(complex)
complex	Sar1b_GTP_Sec23p_Sec24p_(complex)
family	Long_prodomain_caspases_(family)
protein	AAAS
complex	TSP-1/CD36/FYN_(complex)
family	MAP3K2/MEKK1/MAP3K3/MAP3K8_(family)
complex	microsomal_GST5_homotrimer_(complex)
complex	GRIK1_homomer_(complex)
protein	EDC3
family	p38alpha-beta_(family)
abstract	superoxide_release_(abstract)
family	GLUT1/3_(family)
complex	PDGF-BB/PDGFRB_(dimer)/RasGAP_(complex)
complex	EGFR/ErbB2/TGFA_(complex)
protein	CSK
complex	Procollagen_type_III_(complex)
complex	E2F-4/p107/p130_(complex)
complex	JUN/FOS/RACO-1_(complex)
complex	mRNP_(complex)
complex	Tight_Junction_Complex_TGFBR1_PARD6A_RHOA_(complex)
complex	RagA-B/GTP/RagC-D/GDP_(complex)
complex	TAK1/SMAD6_(complex)
complex	Tri-peptides_(complex)
complex	CD4/CD4/CXCR4_(complex)
complex	SKI/SIN3a/NCoR1/TIF1B_(complex)
complex	Influenza_A_Viral_Particle_Docked_At_The_Endocytic_Vesicle_Membrane_(complex)
family	TGF-beta_1_precursor_(family)
family	Caspase_1_(cleaved)_(family)
complex	PDGF-D_chain_precursor_dimer_(complex)
family	MMP3__cathepsin_K__cathepsin_L2_(family)
abstract	Schwann_Cell_(abstract)
protein	CNPY3
protein	NODAL
complex	TNFR2_(complex)
complex	Aurora_A/CPEB_(complex)
protein	HMG20B
family	BoNT_Heavy_Chain_(family)
family	Amyloid_fibril_main_peptide_chains_(family)
complex	E2F1/DP/HDAC1_(complex)
complex	ARF4/GTP_(complex)
complex	JUN/FOS/GATA2_(complex)
complex	ALAS1_homodimer_(pyridoxal_phosphate_cofactor)_(complex)
complex	Ig_alpha_heavy_chain_(complex)
family	Mx_GTPases_(family)
complex	SMO/beta_Arrestin2_(complex)
protein	APOBEC3G-3
family	2xGSTOs_(family)
complex	Complex_III_-_cytochrome_c1-heme_complex_(complex)
complex	IL3/IL3RA/CSF2RB_(dodecamer)/YWHAZ_(complex)
complex	IL-4/IL-2R-gamma/IL-2R-alpha/JAK3/JAK1/IRS1/2_(complex)
complex	TRAF6_p-IRAK2__p-IRAK4_oligo-MyD88__Mal_activated_TLR_(complex)
complex	HDAC4/14-3-3_E_(complex)
family	Kinesin-6_(family)
complex	MEF2D/NFAT1/Cbp/p300_(complex)
protein	APP
complex	FOXO3A/SIRT1_(complex)
family	NOTCH1_HD_PEST_Domain_Mutant_Fragments/Ub-DLL/JAG_NOTCH1_HD_PEST_Domain_Mutant_Fragments_(family)
protein	RCOR1
family	cyclins_(family)
complex	IL5_homodimer_IL5RA_Common_beta_chain_p-JAK2_(complex)
complex	Segment_4_RNP_(complex)
complex	Phospho-IKK-beta_homdimer_(complex)
protein	APC
protein	PDZK1
protein	UQCRC2
complex	m7G_capped_Spliceosomal_snRNA_(complex)
protein	UQCRC1
protein	P69726
complex	GPCR/AC/G-alpha-s_(complex)
complex	IFN-beta/IFNAR1/IFNAR2_(complex)
protein	GGCX
family	Fibrillar_procollagens_(family)
protein	P69723
complex	ADP_P2Y_purinoceptor_1_G-protein_Gq_(inactive)_(complex)
complex	NOTCH1_heterodimer/NB-3_(complex)
complex	NOTCH3_heterodimer/DSL_(complex)
complex	TIMM8_TIMM13_Protein_(complex)
complex	AS160/14-3-3_(complex)
protein	GGCT
family	Collagen_type_II_propeptides_(family)
complex	dimerized_CEL_bile_salt_complex_(complex)
complex	L1_dimer_Ankyrin_Spectrin_F-actin_(complex)
family	Carboxylate_ligands_of_FFAR2_(family)
family	AP-2_alpha_(cleaved)_(family)
abstract	positive_regulation_of_Ras_protein_signal_transduction_(abstract)
complex	PIP2/AP180/AP2/EPSIN/Eps15/Amph1/2/dynamin_(complex)
complex	Immunoglobulin_Delta_(complex)
complex	FYN-like_kinases_CBL_GRB2_p85-containing_Class_1A_PI3Ks_(complex)
family	Core_1_mucins_(family)
protein	LHCGR
protein	MKK3_fragments
complex	Kinesin-2_(complex)
complex	Hemoglobin_beta_ferroheme_b_(complex)
complex	activated_TLR4/TLR3_TRIF_K63-pUb-RIP1_IKKcomplex_(complex)
protein	OR1Q1
complex	TCF1E/TLE2_(complex)
family	Collagen_alpha-2(IX)_chains_(family)
complex	ORC/CDC6/CDT1/Mcm2-7_(complex)
complex	GMCSF/GMR_alpha/CSF2RB_(dimer)/IKK_beta_(complex)
protein	VPS37B
protein	Dnchc2
family	Lamin_dimers_(family)
complex	Ephrin_A5/EPHA5_(complex)
family	Arap2_(family)
family	MMP3_13_(family)
complex	Fyn_NCAM1_RPTP-alpha_(complex)
protein	DPYSL4
protein	Q61090
protein	DPYSL2
protein	DPYSL3
complex	HIF-alpha_ARNT_(complex)
complex	TRAP_coactivator_complex_(complex)
complex	IGF2BP1_RNA_Complex_(complex)
complex	PLA2G10_Ca2__(complex)
complex	P2RY12_ADP_(complex)
protein	IGFBP2
protein	IGFBP3
protein	IGFBP1
protein	HBE1
complex	C-linked_procollagen_alpha-1(V)X2_alpha-2(V)_trimer_(complex)
protein	IGFBP4
protein	IGFBP5
protein	CYP1B1
complex	B4GALT4_homodimer_(complex)
complex	VBC_Complex_(complex)
complex	BAD/PKC_delta/Alpha-Synuclein_(complex)
protein	CASP2-2
protein	GJA1
protein	APLNR
family	Clathrin_heavy_chain_(family)
family	Phospho-Ribosomal_protein_S6_kinase_(family)
complex	RhoA_B_C_GDP_(complex)
complex	Thrombospondin-1_trimer_(complex)
complex	GRB2_SOS1_p-Y349_350-SHC1_Phosphorylated_ERBB2_heterodimers_(complex)
complex	DR4/5/Caspase_8/Caspase_10/APO-2L_(complex)
complex	GM-CSF_GM-CSF_receptor_alpha_subunit_p(S585)-Common_beta_chain_JAK2_(complex)
complex	ASEF2/APC_(complex)
abstract	response_to_radiation_(abstract)
complex	ARP3_ATP_(complex)
complex	Centromeric_Chromatin_CENPH-I__Mis18_Complex_(complex)
complex	B-cell_antigen/BCR_complex/LYN_(complex)
complex	CtBP1/CBP/TCF/TLE1_(complex)
protein	OR4D1
protein	ZNF114
protein	KDM3A
abstract	Myofibroblast_(abstract)
protein	OR4D2
complex	glycogen_synthase_1_tetramer__I_form_(complex)
protein	NSL1
complex	Exocyst_Complex_(complex)
complex	MRE11_RAD50_NBS1_RBBP8_Complex_(complex)
abstract	apoptotic_nuclear_changes_(abstract)
protein	P43021
complex	Type_I_PKA_(complex)
protein	EIF2B4
protein	EIF2B5
protein	EIF2B2
protein	EIF2B3
complex	activated_FGFR4_V550L_mutant_(complex)
protein	EIF2B1
protein	PRKAR2A
protein	PRKAR2B
protein	S1PR5
complex	RNA_primer_origin_duplex_DNA_polymerase_alpha_primase_complex_(complex)
protein	TXNIP
complex	Alpha_v_beta_5_Vitronectin_complex_(complex)
complex	Phosphorylated_RasGRP3_Diacylglycerol_and_phosphorylated_RasGRP1_Diacylglycerol_(complex)
family	Smooth_Muscle_Myosin_Light_Chain_(family)
complex	Activated_FGFR3b_S249C_mutant_(complex)
family	Phosphorylated_SHC1_p46_and_p52_(family)
protein	FANCF
protein	ITGA2B
complex	PI3K_bound_to_TRAT_(complex)
complex	NME4_hexamer_(complex)
protein	FANCE
complex	SHP-1/SHP-2_pBTLA_HVEM_(complex)
complex	WRC_IRSp53/58_RAC1-GTP_PIP3_(complex)
complex	Spliceosomal_m3G_capped_snRNA_loaded_with_the_SM_complex_(complex)
complex	Gamma-glutamyltransferase_2_(complex)
complex	Multiple_phosphorylated_FAK_bound_to_NCAM_pFyn_(complex)
complex	SCF_(SKP1-CUL1-F-box_protein)_E3_ubiquitin-protein_ligase_complex_(complex)
complex	Nectin_trans_homodimer_(complex)
complex	Cool/Pix_Ubiquitinated_CDC42-GTP_(complex)
complex	salvador_dimer_(complex)
complex	HRAS/SPRED1_(complex)
complex	EOTAXIN/CCR3/g-alpha-s/g-beta/g-gamma_(complex)
complex	Stat3_activating_cytokines/cytokine_receptor/JAKs/TYK2_(complex)
complex	alphav/beta3_Integrin/THY1/Syndecan-4_(complex)
complex	IL2_IL2R_trimer_p-JAK1_JAK3_SYK_(complex)
protein	CFHR3
protein	OR2K2
protein	LRSAM1
protein	NUP107
complex	Integrin_alpha2beta1_Collagen_I_Mg___(complex)
complex	Sister_Centromere_Kinetochore_(complex)
complex	IL2R_gamma_cytokines/IL2R_gamma_(complex)
complex	NRF1_PGC-1beta_ALAS1_gene_(complex)
complex	Robo1_Slit2_SrGAP_(complex)
protein	RIT2
complex	ETA_receptor/Endothelin-2_(complex)
complex	JUN/JUN-FOS/p300_(complex)
family	PLD1-4/6_(family)
complex	IL6_sIL6R_sgp130_(complex)
protein	RIT1
complex	AXIN/APC/beta-catenin_(complex)
complex	transducin-beta/transducin-gamma_(complex)
family	CDK1-2_(family)
complex	Myod_phospho-E_heterodimers_(complex)
abstract	Immunoregulation_(abstract)
family	GADD45_family_(family)
complex	PUMA/BCL2_subfamily_(complex)
complex	p-SLP-76_ADAP_(complex)
complex	STAT1/STAT3_(complex)
complex	SOD/catalase_(complex)
complex	Adenosine_Adenosine_A2a_receptor_(complex)
complex	Alpha_8_beta_1_Fibronectin_complex_(complex)
complex	NODAL_GDF1_(complex)
complex	Activated_FGFR_p-FRS2-alpha_(complex)
family	p-IRS1_2_(family)
family	Collagen_alpha-3(V)_chains_(family)
family	Mammalian_IAPs_(family)
complex	Fra1/JUND_(complex)
abstract	regulation_of_filopodium_assembly_(abstract)
protein	HLA-DPA1
family	FURIN_and_PACE4_(family)
complex	ORC/CDC6/CDT1/Mcm2-7/SCF_(complex)
abstract	regulation_of_apoptosis_(abstract)
complex	T-DHT/AR/Hsp90_(complex)
complex	TIMM9_TIMM10_Protein_(complex)
complex	alpha4/beta7_Integrin/Paxillin_(complex)
protein	HMGCR-2
complex	RAB5/GDP/GDI1_(complex)
complex	HIF2A/ARNT/SIRT1_(complex)
complex	FGFR4/FGF19_(complex)
complex	CUBN_AMN_(complex)
complex	CETP_cholesterol_ester_complex_(complex)
family	Fibrillins_(family)
protein	MYBL1
protein	NR1D1
protein	NR1D2
protein	MYBL2
family	ISG15_E3_ligases_(family)
family	UPF3_(family)
complex	IRAG_IP3_receptor_type_1_(complex)
family	PP2A_regulatory_subunit_B56_(family)
protein	ZNF2
protein	ZNF3
protein	TIPIN
family	NTP_(family)
family	Novel_PDGF_precursor_dimers_(CC__DD)_(family)
complex	EP3_receptor_PGE2_(complex)
complex	JUN/FOS/NFAT1_(complex)
family	phosphorylated_IRF3/IRF7_(family)
complex	dbpB/RNA_strand_(complex)
complex	FGFR3_G380R_mutant_dimer_(complex)
protein	ZAP70
complex	PIP2/AP180/AP2/EPSIN/Eps15_(complex)
complex	NF_kappa_B1_p50/RelA/Cbp_(complex)
abstract	cAMP_biosynthetic_process_(abstract)
complex	EGF_Ligand-responsive_EGFR_mutants_resistant_to_non-covalent_TKIs_HSP90_CDC37_(complex)
complex	Tyrosine_kinases_p-KIT_complex_(complex)
complex	pPLCgamma_PIP2_(complex)
complex	clustered_IgG-Ag_p-FCGRs_p-6Y-SYK_(complex)
protein	RAC2
protein	RAC3
protein	RAC1
complex	G-alpha(t)-GTP_(complex)
protein	VCL
protein	NF_kappa_B
complex	CaMKI/CaM/Ca____(complex)
complex	alpha3/beta1_Integrin/Laminin_2_(complex)
family	EGLN1_or_EGLN3_(family)
protein	CPLX1
protein	AP2A1
complex	IL3_IL3RA_IL3RB_JAK2_(complex)
protein	AP2A2
protein	Phosphorylated_Plexin-A
complex	Integrin_alpha6_beta4_Plectin_BP180_complex_(complex)
family	phospho-IRS_(family)
complex	E2/ERA_(dimer)/TIF2_(complex)
protein	PBX1
family	High_affinity_binding_complex_dimers_of_cytokine_receptors_using_Bc__activated_JAK2_(family)
complex	eIF5B_GTP_(complex)
complex	FGFR3c/FGF1_(complex)
complex	HsRPC6_HsRPC3_HsRPC7_(complex)
complex	uPA/uPAR/alphav/beta3_Integrin_(complex)
protein	AS160
protein	NSUN2
family	Intracellular_Phosphorylated_Trk_receptors_(family)
complex	phosphofructokinase__P3L_complex_(complex)
protein	TUBG1
complex	Coatomer_Arf1-GTP_GAP_Complex_(complex)
rna	Met-tRNA_(rna)
protein	TUBG2
complex	Paused_RNA_Polymerase_III_Transcription_Complex_(complex)
complex	C-linked_procollagen_type_XX_trimer_(complex)
protein	PTCH2
complex	Empty_Glutamate_Synaptic_Vesicle_(complex)
protein	PTCH1
protein	TIMM44
family	Phosphorylated_ERBB2_ERBB4cyt1_heterodimers_(family)
protein	Non-canonical_Wnts
complex	NRP1_PlexinA1-4_FYN_Cdk5_p53_p-CRMP_tetramers_(complex)
complex	Importin-alpha/Importin-beta_(complex)
protein	RAD9B
protein	RAD9A
complex	CDK2_CABLES1_Wee-1_(complex)
complex	NCAM1_GFRalpha-1_(complex)
complex	G-protein_alpha_(z)_GDP_(complex)
complex	PIK3C3_Mn2__(complex)
complex	Prostaglandin_F2/FPR_(complex)
complex	40s_Ribosome_subunit/60s_Ribosome_Subunit/RNA_strand_(complex)
protein	CLU
protein	B3GAT3
protein	B3GAT2
protein	B3GAT1
complex	BCAT2_dimer_(complex)
complex	Syndecan-4/PI-4-5-P2_(complex)
family	E2_Ubiquitin-conjugating_enzyme_(family)
abstract	cholesterol_transport_(abstract)
protein	PLN
complex	IKK_complex_with_Ub-NEMO_(complex)
protein	UXT
complex	Shelterin_Complex/Apollo_(complex)
complex	TBC1D1_(pSer237)_14-3-3_(complex)
abstract	Antiviral_Response_(abstract)
protein	CALM1
complex	PGM2_Mg___(complex)
complex	FASLG/FAS_(trimer)/FADD/FADD/CFLIP_(complex)
family	Activated_TAK_complexes_(family)
protein	GF_R
protein	HNF4A-5
protein	CDX1
protein	HNF4A-7
protein	HNF4A-6
complex	Acyl_ghrelin_GHSR_(complex)
protein	DLGAP5
complex	Integrin_alphaMbeta2_JAM3_(complex)
family	RAL-GDP_(family)
complex	PKC_zeta/Par6/CDC42/GTP_(complex)
complex	sSCF_dimer_(complex)
complex	Processive_elongation_complex_(complex)
complex	pNfasc_Doublecortin_(complex)
complex	E-cadherin/gamma_catenin/alpha_catenin_(complex)
abstract	regulation_of_focal_adhesion_formation_(abstract)
protein	PLK2
complex	p-WWTR1_YWHAE_(complex)
protein	OIP5
family	INPP5(3)/ITPK1_(family)
complex	FGFR3c/FGF18_(complex)
abstract	adrenocorticotropin_secretion_(abstract)
complex	PI3K-beta_(complex)
complex	Cyclin_A_Cdk2_complex_(complex)
protein	PLK4
complex	Cohesin_PDS5_WAPAL_Chromosomal_Arm_(complex)
family	PKA_regulatory_subunit_(family)
complex	FGFR1_S252T_mutant_dimer_(complex)
protein	KIR3DS1
complex	p38_alpha/TAB1_(complex)
protein	Integrase
protein	BRD2
complex	E2/ERA_(dimer)/Src-1_(complex)
protein	DNAJA3
protein	DNAJA1
complex	SHP2-GRB2_Phospho_GAB1-EGF-Phospho-EGFR_dimer_(complex)
protein	Q9NYL2
protein	PTPN13
complex	p-8Y-KIT_sSCF_dimer_p-8Y-KIT_(complex)
protein	PTPN11
family	hp-IRAK1/or_p-IRAK2_TRAF6_(family)
complex	NFAT1-c-4_(dimer)/EGR4_(complex)
family	CDK2-4_(family)
protein	MYCBP
protein	GALR3
protein	GALR2
protein	GALR1
protein	UTRN
complex	WNT3A/FZD1/LRP6_(complex)
complex	Cyclin_A_Cdk2_phosphorylated_substrate_complex_(complex)
family	Kinesin-13_dimers_(family)
complex	PLA2G2A/GPC1_(complex)
complex	RAB8A_10_13_14_GDP_(complex)
complex	G-protein_alpha_(z)_GTP_(complex)
protein	CSF2RB
family	LPCAT_(family)
complex	C-ter_TLR9_dimer_unmethylated_CpG_DNA_(complex)
protein	CSF2RA
protein	DMD
protein	SEH1L
family	NRGs/EGF-like_ligands_ERBB4_(family)
complex	G-protein_alpha_(i)_GTP_Adenylate_cyclase_(complex)
protein	GAB2
protein	GAB1
protein	HABP4
complex	Gq_family/GTP_(complex)
protein	NDRG1
protein	NDRG2
protein	PS1
complex	FGFR3c_homodimer_bound_to_FGF_(complex)
protein	SRSF5
protein	SRSF4
protein	SRSF7
protein	SRSF6
protein	SRSF1
complex	VEGFA121_(dimer)_(complex)
protein	SRSF3
protein	SRSF2
complex	Mature_intronless_transcript_derived_Histone_pre-mRNA_CBC_complex_(complex)
complex	eIF4A_subunits_complex_(complex)
protein	P01825
protein	P01824
protein	SRSF9
complex	BMP7/BMPR2/BMPR1A-1B/SMAD6/SMURF1_(complex)
complex	NDEL1/14-3-3_E_(complex)
complex	alpha9/beta1_Integrin/ADAM2_(complex)
family	EGLN2_or_EGLN3_(family)
protein	DNAJB11
complex	VLA-4_Thrombospondin-1_complex_(complex)
protein	HLA-DQB1
protein	RNF135
abstract	reduction_of_cytosolic_calcium_ion_concentration_(abstract)
protein	HLA-DQB2
protein	RNF138
complex	KU70/SIRT1/BAX_(complex)
complex	TSH_receptor_TSH_(complex)
complex	VHL/Elongin_B/Elongin_C_(complex)
protein	CLNS1A
complex	MYO18A-p-FGFR1_fusion_mutant_dimer_(complex)
complex	Nephrin_dimer_(complex)
family	IRF3/_IRF7_(family)
family	Ub-SCNN1A/SCNN1D_(family)
complex	Activated_FGFR3c_homodimer_(complex)
complex	High_affinity_IL-5_receptor_complex_dimer__inactive_JAK2__p(Y593__628)-Bc_(complex)
protein	NOSIP
complex	NFATc/p38_alpha_(complex)
protein	LPAR2
protein	ZNF583
protein	ZNF582
complex	NF-kB_complex_(complex)
protein	ZNF584
protein	ZNF587
protein	ZNF586
protein	ZNF589
complex	RhoGTPase_GTP_Effectors_complex_(complex)
protein	MCHR2
family	Beta_adrenoceptor_(family)
complex	GRB2_SOS_IRS-P_(complex)
complex	HMGB1/TLR2/TLR1/MYD88/TIRAP/IRAK/IRAK2/IRAK4_(complex)
complex	Ach_R/G-alpha-q/G-beta/G-gamma_(complex)
complex	intracellular_TLR_UNC93B1_(complex)
complex	EGFR/ErbB2/epiregulin_(complex)
complex	TNF-alpha_TNF-R1_TRAPP_RIP1_TRAF2_Complex_(complex)
complex	E2/ERB_(dimer)/DP97_(complex)
protein	CAMKK2
protein	CAMKK1
complex	Lck_Nef_(complex)
family	ABLIM_(family)
protein	OR8U1
complex	BMP2_BMP_type_II_receptor_Phospho-BMP_type_I_receptor_I-SMAD_(complex)
complex	E2/ERA_(dimer)/POU4F1_(complex)
complex	ADP_P2Y_purinoceptor_1_(complex)
family	EIF4G_(family)
complex	Ephrin_B/EPHB3_(complex)
protein	HNF
abstract	response_to_growth_factor_stimulus_(abstract)
family	MMP7_initial_activators_(family)
complex	Actin_filament_bound_Myosin-X_(complex)
protein	MYO1C
complex	IL-1/IL-1R/MYD88/IRAK/TRAF6_(complex)
complex	4-Hyp_collagen_propeptides_P4HB_(complex)
complex	Early_elongation_complex_with_hyperphosphorylated_Pol_II_CTD_(complex)
complex	Activated_FGFR4_Y367C_mutant_(complex)
complex	Argonaute2__miR-181C_(single-stranded)_(complex)
complex	TCF4/beta_catenin/TIP49B_(complex)
protein	Q6NTJ3
complex	Beta_adrenoceptor_catecholamine_(complex)
family	MMP2_3_4_9_10_12_(family)
complex	PAK1_dimer_(complex)
protein	CHMP7
protein	CHMP6
protein	BCR
protein	OR52N4
protein	OR52N5
protein	OR52N2
complex	Sar1p_GTP_Sec23p_Sec24p_Sec13p_Sec31p_Complex_(complex)
protein	OR52N1
complex	MAT_I_homotetramer_(complex)
family	Dynamin_(family)
complex	TAp73b_(tetramer)/Amphiphysin_IIB_(complex)
complex	FGFR2c/FGF6_(complex)
protein	HOXA10
family	GSK3_(family)
complex	Di-peptides_(complex)
complex	Incision_complex__with_3_-incised_damaged_DNA_(complex)
complex	AGO4_duplex_miRNA_(complex)
family	LPAAT_(family)
complex	P-Erbb2mut_dimer_(complex)
complex	GRB2_and_GAB1_bound_to_activated_FGFR_and_FRS2-alpha_(complex)
protein	HIST2H2AA3
complex	albumin_bile_salt_and_acid_(OATP-A)_complex_(complex)
protein	GALNTL5
protein	ZNF324
protein	GALNTL6
protein	SRF
protein	ZNF320
protein	GALNTL2
complex	RGS9-1/Gbeta5/R9AP_(complex)
complex	PLA2G4A_Ca2__(complex)
complex	NPY_peptides_NPY_receptors_(complex)
complex	IL3/IL3RA_(complex)
complex	hBUBR1_hBUB3_MAD2__CDC20_complex_(complex)
complex	GPIb-IX-V_vWF_filamin-A_(complex)
complex	TGFB1_TGFBR2_Ub-p-TGFBR1_Ub-SMAD7_UCHL5/USP15_(complex)
protein	LGALS3
protein	LGALS1
protein	SRY
family	phosphorylated_GYS_tetramers_(family)
abstract	sprouting_angiogenesis_(abstract)
family	PLCdegh_(family)
protein	NMU
protein	NMS
family	Pro-defensins_alpha_1-4_(family)
protein	EIF2AK1
protein	EIF2AK3
protein	EIF2AK2
protein	EIF2AK4
complex	CD19_Signalosome_(complex)
complex	GABAB_receptor_(complex)
complex	BCR-p-FGFR1_fusion_mutant_dimer_(complex)
protein	NMB
protein	EREG
rna	MIR449B_(rna)
complex	IL-3/IL-3R-alpha/IL-3R-beta_(complex)
complex	Caldesmon_Calcium_Complex_(complex)
complex	netrin_1/DCC/FAK_(complex)
complex	Active_TrkA_Phospho-ARMS_Crk_C3G_Rap1_Phospho-B-Raf_complex_(complex)
protein	ASAP1
protein	ASAP2
protein	MYO10
protein	OCRL
family	Alpha-2(I)_-N_propeptides_(family)
complex	PARVB_alpha_actinin_(complex)
family	chenodeoxycholate_bile_salts_(family)
complex	Activated_FGFR3c_homodimer_bound_to_FGF_(complex)
protein	PLAUR
complex	GHBP_GHR_(complex)
complex	RB1/E2F1-3/DP/HDAC1/RBBP4_(complex)
complex	TXA2/TXA2-R_family_(complex)
complex	pre-replicative_complex_(complex)
protein	SLCO1B1
complex	C-linked_procollagen_type_XXV_trimer_(complex)
protein	SLCO1B3
abstract	ATP_metabolic_process_(abstract)
complex	POL_Beta-bound_DNA_strand_break_containing_gap_left_by_excised_residue_(complex)
family	phosphorylated_JNKs__MAPK8_MAPK9_MAPK10_(family)
protein	LOX
protein	LPGAT1
protein	TIMM17B
protein	GCNT4
protein	GCNT7
protein	GCNT6
protein	GCNT1
protein	GCNT3
complex	VEGF/Rho/ROCK/alphav/beta3_Integrin_(complex)
complex	C-linked_procollagen_type_XVII_trimer_(complex)
complex	IL8/CXCR2_(complex)
family	Core_3_mucins_(family)
family	GFPT1/2_(family)
complex	MIZ-1/p300_(complex)
complex	Alpha_v_beta_8_Vitronectin_complex_(complex)
complex	TCF4/TLE4_(complex)
protein	LPCAT4
protein	LPCAT2
protein	LPCAT3
protein	LPCAT1
complex	14-3-3/Forkhead_Transcription_Factors_(complex)
complex	HGF_(complex)
complex	alphaM/beta2_Integrin/proMMP-2_(complex)
complex	APP/GPC1_(complex)
complex	Interleukin_receptor_complexes_with_activated_SHC1_SHIP_GRB2_(complex)
complex	EGF_Phospho-EGFR_Phospho-SHC_(complex)
complex	PDGF_Phospho-PDGF_receptor_dimer_PI3K_(complex)
family	Niacin_receptors_(family)
complex	G_beta5/gamma2_(complex)
protein	CALCRL
abstract	absorption_of_UV_light_(abstract)
complex	Insulin_Receptor/Insuli/IRS1/GRB2/SHC_(complex)
complex	Collagen_type_VI_tetramer_(complex)
protein	PIGK
protein	EC_2_6_1_77
complex	GPVI_phosphorylated_Fc_Epsilon_R1_gamma_FYN_LYN_Collagen_I_SYK_(complex)
protein	PIGR
protein	PIGS
protein	PIGT
protein	PIGU
protein	WRAP53
complex	Active_TrkA_receptor_p-FRS2_CRKL_complex_(complex)
complex	IL-22/IL-22R1/IL-22/IL-22/IL-10R2C/TYK2/JAK1/JAK1/IL-22/IL-22R1/IL-22/IL-22/IL-10R2C/TYK2/IL-22/IL-22_(complex)
family	Proteins_Imported_by_TOMM40_TOMM70_Complex_(family)
protein	TAGLN
protein	TAX1BP1
protein	TAX1BP3
protein	ANKLE2
protein	F_Va
protein	OLR1
protein	CSNK1G3
protein	SRRM1
complex	RAS_activating_ligand/RAS_activating_receptor_(complex)
complex	RTC_with_minus_sssDNA_transferred_to_3_-end_of_viral_RNA_template_(complex)
complex	SMAD1/SMAD1/SMAD4_(complex)
family	miR-449-induced_Silencing_Complex_(family)
abstract	regulation_of_cell-cell_adhesion_(abstract)
complex	APOBEC3G_HIV-1PIC_(complex)
complex	BMP1_Zn___(complex)
protein	SUN2
protein	PDK2
complex	E-cadherin/beta_catenin-gamma_catenin_(complex)
protein	LNPEP
complex	EGFR/EGFR/EGF/EGF/GNAI1/GNAI3/GAB1/RasGAP_(complex)
protein	SEC61A1
protein	SEC61A2
protein	ALPL
protein	PTGS2
protein	PTGS1
abstract	absorption_of_light_(abstract)
complex	PI3K_delta_(complex)
complex	activated_TLR4/TLR3_TRIF_TRAF6_(complex)
family	LTBP1__LTBP3_(family)
complex	CDLC/LIS1/NUDEL_(complex)
complex	FGFR2c_P253R_mutant_dimer_(complex)
complex	Alpha_10_beta_1_integrin_Collagen_type-II__Mg___complex_(complex)
protein	ZFAND5
abstract	inflammatory_response_(abstract)
complex	TLL2_PCPE1_(complex)
complex	PRLR_ligands_p(Y611)-PRLR_p(Y1007)-JAK2_dimer_(complex)
complex	ARF5/GDP_(complex)
complex	CD40/CD40L_(trimer)/TRAF2_(trimer)/TRAF1_(complex)
complex	JAG1_NOTCH2_(complex)
complex	Eps8/RNTRE_(complex)
complex	CPSF_(complex)
protein	P03508
abstract	regulation_of_dendritic_cell_antigen_processing_and_presentation_(abstract)
complex	t(8_13)_ZNF198-FGFR1_fusion_dimer_(complex)
protein	P14619
protein	p210_bcr-abl
miRNA	MIR17_(miRNA)
complex	FAK/Src-Yes-Fyn_(complex)
protein	EIF1AX
protein	NTRK1
protein	NTRK2
protein	ARHGAP23
protein	ARHGAP22
protein	ARHGAP20
family	G12_family_(family)
protein	ARHGAP26
protein	SAP18
protein	EVI5
complex	Cdh1_phospho-APC/C_complex_(complex)
protein	ARHGAP29
protein	ARHGAP28
complex	Cone_Transducin_(complex)
family	Collagen_alpha_3-6(VI)_(family)
complex	PSTPIP1_trimer_Pyrin_trimer_(complex)
complex	carbamoyl-phosphate_synthetase_2__aspartate_transcarbamylase__and_dihydroorotase_hexamer_(complex)
protein	DDIT3
protein	DDIT4
complex	NRGs/EGF-like_ligands_P-ERBB4jmBcyt1_(complex)
complex	48s_Ribosome_subunit_(complex)
protein	COL19A1
family	SYNJ/INPP5(1)_(family)
complex	MSH4_MSH5_Heterodimer_(complex)
complex	HIF1A/p14ARF_(complex)
protein	Topo_II_alpha
complex	TIF2/TRAP220/PPAR-gamma/PBP/RXR_(complex)
complex	TAp63a_(tetramer)/p14ARF_(complex)
family	PIK3R1_mutants_(family)
complex	Fibrinogen_(complex)
complex	TLR2/MYD88_(complex)
protein	PCGF4
protein	BMP7
protein	BMP6
protein	BMP5
protein	BMP4
complex	CXCR3_CXCR3_ligands_(complex)
protein	BMP2
protein	BMP1
protein	GPR4
protein	OR5R1
complex	Glycosylated_and_folded_HA_trimer_(complex)
complex	E2/ERA_(dimer)/PDI_(complex)
complex	NCAM_complexed_with_Fyn_(complex)
protein	TERF2
protein	TERF1
complex	SREBF1A/1C/2_SCAP_INSIG_oxysterol_(complex)
complex	Cbp/p300/JMY_(complex)
complex	MYC/Max/TRRAP/TIP60/TIP49A/TIP49B/BAF53_(complex)
complex	E2/ER_alpha_(dimer)/PELP1/Src/p52_SHC_(complex)
complex	PF2K-Pase1_homodimer_(complex)
protein	AC
family	MKK6_fragments_(family)
protein	RASSF1
rna	5_8_S_rRNA_(rna)
complex	VEGFR2/3_(dimer)/VEGFA_(dimer)/NRP2_(complex)
protein	RASSF5
complex	Jaks_IL6RB_(complex)
complex	Calcium_Bound_Sarcomere_Protein_Complex_(complex)
protein	ITGB3
complex	G-protein_alpha_(12/13)_LARG_Plexin_B1_(complex)
complex	myristoylated_eNOS_dimer_(complex)
protein	NHP2
complex	TAFs/TF2A/TBP/TF2F/TF2B/TF2H/TF2E/RNA_POL_II_(complex)
complex	Serum_amyloid_P-component_pentamer_Double-stranded_DNA_(complex)
complex	ATP6V0D_(complex)
complex	RAC1/GDP_(complex)
complex	TCF4/HDAC1-HDAC2_(complex)
complex	native_beta-tubulin_GTP_(complex)
family	UbC6/7_(family)
complex	Ig_gamma_heavy_chain_(complex)
protein	ATP5C1
complex	Cdc45_CDK_DDK_Mcm10_Activated_claspin_pre-replicative_complex_(complex)
protein	CHD3
abstract	cell_growth_and/or_maintenance_(abstract)
protein	CHD4
protein	CHD7
complex	FXN_NFS1_ISD11_ISCU_2Fe-2S_Cluster_(complex)
protein	CHD9
protein	CHD8
complex	RAB8A_10_13_14_GTP_(complex)
protein	CAP1
protein	CAP2
complex	TTR_tetramer_(complex)
protein	all-trans_retinal_Rhodopsin
protein	SKIV2L
family	IRS1/2/4_(family)
abstract	endothelial_cell_migration_(abstract)
complex	Cyclin_B1_phospho-Cdc2_(_Thr_14)_(complex)
complex	Tryptase_(complex)
protein	TTC5
protein	MED15-2
protein	RAB3GAP2
protein	IL4R
complex	Argonaute2__miR-206_(single-stranded)_(complex)
complex	Aurora_B/PP1-gamma_(complex)
abstract	respiratory_burst_(abstract)
family	Cdk5_phosphorylated_CRMP1-5_(family)
complex	CaM/Ca2_/CAMKIIB_(complex)
complex	TP_receptor_Thromboxane_A2_G-protein_G13_(active)_(complex)
complex	Mad1_kinetochore_complex_(complex)
complex	Unwinding_complex_at_replication_fork_(complex)
protein	DAG1
protein	DYNC1LI2
complex	beta3_Integrin/Src_(complex)
protein	Env_gp41_fusion_peptide_inserted_into_host_membrane
complex	AGO4_siRNA_(complex)
complex	Tropocollagen_type_XI_(complex)
protein	MPG
protein	ABCG2
protein	PRDM15
family	PIK3R1_iSH2_domain_mutants_(family)
complex	ErbB4_activators/ErbB4/ErbB4_(complex)
complex	Activated_FGFR4_homodimer_(complex)
abstract	positive_regulation_of_JNK_cascade_(abstract)
complex	alpha4/beta1_Integrin/VCAM1/ABI1_(complex)
protein	MPO
protein	MPL
complex	p75NTR_NgR_LINGO1_myelin_component_(complex)
protein	AVP
complex	PIP2/AP180/AP2/EPSIN_(complex)
complex	HDAC8/hEST1B_(complex)
complex	capped_intronless_pre-mRNA_CBC_complex_(complex)
complex	FASLG_(trimer)_(complex)
abstract	nuclear_export_(abstract)
protein	HIST1H3A
complex	TG-depleted_chylomicron_(complex)
rna	H1N1_Genomic_RNA_Segment_7_(rna)
complex	MDM2/SUMO1/SUMO1_(complex)
miRNA	MIR26A2_(miRNA)
family	TAB2/3_(family)
complex	BMPR1A-1B_(homodimer)_(complex)
complex	IFN-beta/IFNAR1/IFNAR2/JAK1/TYK2_(complex)
family	Collagen_alpha-1(XXIII)_chains_(family)
complex	Syndecan-2/GM-CSF_(complex)
protein	KDM1A
protein	GRPEL2
abstract	skeletal_muscle_development_(abstract)
complex	Rev_Importin-beta_B23_(complex)
protein	A1A5D2
complex	NRGs/EGF-like_ligands_ERBB4cyt1_(complex)
complex	DSCAM/DSCAML1_homodimers_(complex)
complex	Antigen-bound_antibody_bound_to_lymphoid_Fc_gamma_receptors_(complex)
protein	OR1S1
protein	OR1S2
complex	dimeric_phospho-ATM_complex_(complex)
complex	AGO1_siRNA_(complex)
abstract	myelination_in_the_peripheral_nervous_system_(abstract)
protein	GRASP
complex	Growth_Hormone__Tyrosine_phosphorylated_Growth_Hormone_Receptor-p(Y1007)-JAK2_dimer_(complex)
complex	RXR_alpha/CCPG_(complex)
protein	HLX
complex	Integrin_alphaVbeta5_(complex)
complex	p130CAS/Crk/Dock1_(complex)
protein	FCER1G
protein	AKR1B10
protein	FCER1A
protein	BTG2
protein	SOSTDC1
family	Collagen_type_XV_chains_(family)
family	NOTCH_Ligand_(family)
protein	SLA2
complex	nucleoporin-associated_Rev_Importin-beta_B23_complex_(complex)
protein	PKC_isoenzymes
family	Relaxin_receptor_2_ligands_(family)
complex	AlphaIIbbeta3_talin-RIAM_complex_inactive_c-src_Csk_(complex)
complex	HSP60/TLR4/MD2_(dimer)/MYD88/TIRAP_(complex)
complex	Phosphorylated_BRF1_(Ser54__Ser92__Ser203)_mRNA_14-3-3_Complex_(complex)
complex	NICD1_RBPJ_SNW1_(complex)
complex	Influenza_A_Viral_Envelope_With_An_Inter-Membrane_Spanning_HA2_(complex)
rna	7SL_RNA_(ENSG00000222639)_(rna)
complex	Tyrosine_phosphorylated_IL6_receptor_hexamer_Activated_JAKs_SHP2_CBL_(complex)
complex	TGFB1_TGFBR2_p-TGFBR1_Smad7_SMURF2_(complex)
abstract	Schwann_cell_development_(abstract)
complex	netrin_1/UNC5B_(complex)
protein	HELLS
complex	Fra2/JUN_(complex)
complex	NODAL_p-ACVR1B_ACVR2_EGF-CFC_(complex)
abstract	somite_specification_(abstract)
complex	p-5Y-LAT_p-SHC1_GRB2_SOS1_GADS_SLP76_PLCG_(complex)
protein	ZFP36L1
complex	TAp63g_(tetramer)/SP1_(complex)
complex	actin_ATP_(complex)
protein	GGA3
family	Activated_cytokine-like_hormone_receptors__p(Y1007)-JAK2_(family)
protein	BMP1-3
complex	Aquaporin-3_tetramer_(complex)
complex	GPCR/g-alpha-s/g-beta/g-gamma/GDP_(complex)
complex	KLHL12/Cul3/DVL_(complex)
complex	CDC42-GDP_(complex)
complex	dsRNA_RIG-I/MDA5_IPS-1_TRAF2/TRAF6_TANK_TBK1/IKKi_IRF7_(complex)
complex	coat_protein/ARF1/ER_cargo_receptor_(cy)_(complex)
complex	p300/CBP/RELA/p50_(complex)
abstract	cortical_microtubule_organization_(abstract)
complex	CARMA1_oligomer_(complex)
family	PAMP_NOD_oligomer_(family)
family	UbCH7/8_(family)
family	FGFR4-FGF_complex_(family)
complex	NF_kappa_B1_p50/RelA/PKAc_(complex)
complex	alphaVbeta5_(complex)
complex	SMG1_UPF1_eRF1_eRF3_Complex_Exon_Junction_Complex_on_Translated_mRNA_(complex)
protein	ZNF138
protein	PRKACG
complex	TRAIL/TRAILR1/FADD/TRADD/RIP_(complex)
protein	PRKACA
family	ligands_of_SLC7A8_(family)
protein	PSMB9
protein	PRKACB
protein	PSMB7
protein	PSMB6
protein	PSMB5
protein	PSMB4
protein	PSMB3
protein	PSMB2
protein	PSMB1
protein	Q1W5B6
rna	H1N1_Genomic_RNA_Segment_3_(rna)
complex	GATA1/HDAC5_(complex)
complex	TIP49A/TIP49B_(complex)
abstract	integrin-mediated_signaling_pathway_(abstract)
complex	SLC7A5_SLC3A2_heterodimer_(complex)
complex	C5b/C6/C7_(complex)
protein	TDGF1
abstract	positive_regulation_of_DNA_binding_(abstract)
complex	E1/ubiquitin_(complex)
complex	pCofilin__Active_LIMK-1_(complex)
protein	RMI1
protein	MBL2
family	Core_6_mucins_(family)
complex	E2F4/DP2_(complex)
complex	STAT5_(dimer)_(complex)
family	p-S33_S37_T41_S45-beta-catenin_(family)
complex	Acidified_Influenza_A_Viral_Particle_Docked_At_The_Endocytic_Vesicle_Membrane_With_An_Open_Pore_(complex)
complex	Viral_Proteins_(complex)
protein	TRAT1
protein	MLH3
protein	CRY1
protein	MLH1
protein	KLHDC3
complex	alphaM/beta2_Integrin_(complex)
complex	PAF_receptor_PAF_(complex)
protein	RhoA-B_C
family	HS(3)-PGs_(family)
complex	E2/ERA_(dimer)_(complex)
complex	NF_kappa_B1_p50/RelA/Cbp/cortisol/GR_alpha_(monomer)/HDAC2_(complex)
complex	MAD/Max_(complex)
complex	NR2_interacting_proteins_(complex)
complex	APC/beta_catenin_(complex)
protein	SH3KBP1
complex	Sumo_target_protein/SUMO2/3_(complex)
protein	HEY1-2
family	5-HT1A-F/5_receptor_(family)
family	SULTs_active_on_T2_(family)
protein	chromatin_assembly_factor_1_subunit_C_(p50)
protein	BEX1
protein	IRS1/2
complex	ERBB4s80_WWOX_(complex)
protein	NUP160
complex	OR_-_G_Protein_Trimer_Complex_(complex)
family	INK4A_(family)
rna	NRON_(rna)
family	IKKs_(family)
rna	NP_mRNA_(rna)
complex	RISC__Target_RNA_Complex_with_Inexact_Match_Between_Target_RNA_and_Guide_RNA_(complex)
family	Procollagen_C-linked_trimers_(family)
complex	FGFR2b_short_homodimer_(complex)
complex	arginase_1_homotrimer_(complex)
family	E2F7-8_(family)
family	MERTK_ligands_(family)
family	p-WAVE_(family)
family	p-IKB_alpha/beta/epsilon_(family)
protein	Caspase_3_(cleaved)
family	p-SHC_(family)
complex	Sema3e/Plexin-D1/Rnd2_(complex)
family	C-linked_procollagen_type_IV_trimers_(family)
complex	PDGF-CC/PDGFRA_(dimer)_(complex)
complex	GNA15/GTP_(complex)
protein	PMVK
complex	B_Cell_Receptor_(complex)
complex	TFFs/ErbB1/ERBB2_(complex)
protein	GRIN2B
protein	GRIN2C
protein	GNA14
protein	GRIN2A
protein	GNA12
protein	GNA13
protein	GRIN2D
protein	GNA11
protein	IL3RA
family	VEGF_R_(family)
protein	SH2B3
protein	TAP1
complex	IFNA/B_IFNAR2_p-JAK1_STAT2_p-IFNAR1_p-TYK2_STAT2_(complex)
family	GRK2-3_(family)
protein	TAP2
complex	Sin3/HDAC_(complex)
protein	MFGE8
complex	CGRP1_receptor_CGRP_(complex)
family	RAB8A_10_13_14_(family)
complex	RIT/RIN-GDP_(complex)
family	FOXA2-3_(family)
protein	IL6ST
complex	80S_ribosome_(complex)
family	Robo1/_Robo2_(family)
complex	Robo1_Slit2_Glypican-1_(complex)
complex	RET/GFRalpha1/GDNF_(complex)
complex	TRAIL/TRAILR2_(complex)
complex	I_kappa_B_alpha/PIK3R1_(complex)
complex	80S_Met-tRNAi_mRNA_eIF5B_GTP_(complex)
complex	ETB_receptor/Endothelin-2_(complex)
protein	ADD1
complex	VEGFR2_dimer_(complex)
protein	P18136
protein	P18135
complex	IRAK1_p-S_2T-IRAK4_oligo-MyD88_activated_TLR5/10_(complex)
complex	CD3Z_antigen_zeta_polypeptide/MHC_class_II_alpha/CD4/LCK/CD3Z_antigen_zeta_polypeptide/TCR-alpha/TCR-beta/CD3G_antigen_gamma_polypeptide/CD3E_antigen_epsilon_polypeptide/CD3E_antigen_epsilon_polypeptide/CD3D_antigen_delta_polypeptide/MHC_IIb_(complex)
protein	Q04666
protein	SEMG1
complex	Synaptonemal_BRCA1_ATR_Complex_(complex)
complex	EGF_Phospho-EGFR_(Y1045)_dimer_Ubiquitinated_Phospho-CBL_(complex)
complex	dNp63a_(tetramer)/PP2A_B56alpha/GSK3beta_(complex)
complex	C3b_(complex)
protein	WEE1
complex	Hck-1_Nef_(complex)
complex	Integrin_alpha_3_beta_1_(complex)
family	BoNT_Light_chain_Types_A_C_and_E_(family)
complex	CD40/CD40L_(trimer)/TRAF6_(complex)
abstract	neuron_projection_morphogenesis_(abstract)
complex	alpha4/beta1_Integrin/VCAM1_(complex)
complex	GABA/GABA_receptor/PLIC-1/PLIC-1_(complex)
complex	HEY2/GATA4_(complex)
complex	Telomerase/PinX1_(complex)
complex	DAB1/NCK2_(complex)
complex	Necl-2_dimer_(complex)
protein	BCAT2
protein	BCAT1
complex	BRCA1/BARD1/p53_(complex)
complex	Tyrosine_phosphorylated_IL6_receptor_hexamer_Activated_JAKs_(complex)
complex	ARF4/GDP_(complex)
complex	MAOB-FAD_complex_(complex)
complex	DLL4_NOTCH1_(complex)
family	Alpha_actinins_(family)
complex	alpha6/beta4_Integrin/Laminin/COL17A1_(complex)
complex	cortisol/GR_alpha_(monomer)/Hsp90/FKBP52/HSP90_(complex)
complex	E2F4/DP2/GCN5_(complex)
protein	NEUROG1
complex	alphaM/beta2_Integrin/uPA/Plasminogen_(complex)
complex	XPC_HR23B_complex_(complex)
protein	AKAP5
complex	Heterotrimeric_G-protein_(complex)
complex	ITK_bound_to_SLP-76_Gads_LAT_(complex)
protein	GTF2F1
protein	AKAP1
protein	GTF2F2
protein	ORC1L
family	Phospho-NF-kappaB_Inhibitor_(family)
complex	GAF_bound_to_GAS_promoter_element_(complex)
protein	AKAP8
protein	AKAP9
protein	EIF2A
family	SIGLEC14/15/16_(family)
complex	Rab3-RIM_complex_(complex)
family	SULTs_active_on_27HCHOL_(family)
complex	alpha2/beta1_Integrin/Fibronectin_(complex)
abstract	regulation_of_attachment_of_spindle_microtubules_to_kinetochore_(abstract)
complex	Frizzled_receptors_Wnts_(complex)
complex	ICOS_ICOSL_(complex)
complex	Lamin_A_Lamin_C_(complex)
protein	SPATA13
complex	Fc_epsilon_R1/FcgammaRIIB/SHIP_(complex)
complex	factor_VIII_von_Willebrand_factor_multimer_(complex)
complex	SHC/Grb2/SOS1_(complex)
complex	APC/ASEF_(complex)
family	BMP2_4_7_10_GF5_(family)
complex	signal_recognition_particle__endoplasmic_reticulum_targeting_(complex)
complex	Prostaglandin_E2/EP1R_(complex)
protein	HSP90B1
complex	SDF1/CXCR4/CD45_(complex)
complex	BUB1/BUB3_(complex)
complex	Phosphorylated_Tie2_in_Tie2/Akt_dimer_(complex)
complex	p-STK4_p-SAV1_(complex)
protein	PEG10
family	MKK4-MKK7_(family)
complex	RARs/TIF2/Cbp/p300/PCAF/9cRA_(complex)
complex	Securin_Separin_(complex)
complex	Interleukin_receptor_complexes_with_activated_SHC1_SHIP1_(complex)
complex	VEGFR3/VEGFD/Fibronectin/alpha5/beta1_Integrin_(complex)
complex	Phospho-EGFRvIIImut_HSP90_CDC37_(complex)
family	T-type_VDCC_(family)
family	Phospholipid_transfer_protein_(family)
family	Cleaved_collagen_alpha-1(XXV)_chains_(family)
protein	CETN2
complex	Clathrin_Triskelion_(complex)
protein	LTC4S
complex	SREBF1A/1C_NF-Y_SP1_FASN_gene_(complex)
abstract	positive_regulation_of_leukocyte_migration_(abstract)
complex	Z_Disk_Complex_(complex)
protein	H3F3B
protein	H3F3A
complex	ATF2/JUN/ER_alpha_(complex)
protein	CCL21
protein	CCL20
complex	coatomer_protein_complex/ARF1/GTP/ER_cargo_protein_(complex)
protein	CCL22
protein	CCL25
protein	CCL27
protein	CCL26
family	CRY1/2_(family)
complex	uPAR-DII-DIII/fMLP_receptors_(complex)
protein	MAU2
protein	CIT-3
complex	BMPR-II/ALK3_(complex)
complex	Ephrin_A1/EPHA1-4/Ephexin_(complex)
complex	IGF-1R_heterotetramer/IGF1/IRS1/GRB2/Sos_(complex)
protein	TP53I3
protein	CUX1
complex	Calcium_Bound_Myosin_Actin_Complex_(complex)
complex	FceRI_gamma_dimer_(complex)
complex	RXRs/VDR/DNA/Vit_D3_(complex)
protein	BRF2
protein	BRF1
family	AP2A_(family)
complex	MYC/Max/Cbp/p300_(complex)
complex	FP_sub-complex_(complex)
protein	CCDC99
complex	SMAD2/3_SMAD4_FOXO3_FoxO3a-binding_Element_(complex)
protein	DNAJC8
protein	CSNK1A1
complex	Syndecan-4/PKC_alpha_(complex)
protein	DNAJC5
protein	DNAJC6
family	ICAM_1-4_(family)
protein	DNAJC3
complex	Ron/MSP_(complex)
protein	ZNF701
protein	GOSR2
protein	SLC18A2
protein	SLC18A1
complex	PIC_anchored_to_the_NPC_(complex)
complex	Nectin-2_Nectin-3_transheterodimer_(complex)
complex	ILK/ELMO2/RhoG/GTP_(complex)
complex	Ran/GTP/Exportin_1/HDAC1_(complex)
protein	EIF3S10
protein	RALBP1
complex	Tight_Junction_Complex_p-Pard6a_RHOA_(complex)
complex	SCF-beta-TrCP1_complex_associated_with_phosphorylated_beta-catenin_(complex)
protein	RAP1B
protein	RAP1A
protein	SET-2
complex	M1/M3/M5_acetylcholine_(complex)
complex	Mother_filament_branching_complex_daughter_filament_(complex)
complex	RB1/E2F1-3/DP/CHE-1_(complex)
abstract	synapse_assembly_(abstract)
rna	MIR302A_(rna)
protein	ZNF839
complex	Integrin_alphaVbeta3_VWF_multimer_(complex)
complex	PDE6H/GNAT2/GTP_(complex)
complex	NGF_ligand_p75NTR_Phospho-IRAK1_TRAF6_p62_aPKCi_(complex)
complex	mTORC2/DEPTOR_(complex)
complex	Elongation_complex_with_separated_and_uncleaved_transcript_(complex)
protein	PHAX
abstract	elevation_of_cytosolic_calcium_ion_concentration_(abstract)
complex	GMCSF/GMR_alpha/CSF2RB/JAK2_(dimer)/YWHAZ/SHC_(complex)
complex	EEA1_EEA1_(complex)
complex	p-Y204-ERK1-3_homodimer_(complex)
complex	NOTCH1_L1600P_Q2440__(complex)
protein	OR51V1
complex	EGFR/EGFR/EGF/EGF/p46_SHC/GRB2/SOS1_(complex)
complex	EIF-4E/EIF-4G/EIF-4A_(complex)
protein	OR4A8P
complex	Influenza_A_Viral_Particle_With_A_Fusion_Competent_HA2_(complex)
complex	LPS/TLR4/TLR4/MYD88/IRAK/TRAF6_(complex)
complex	NOTCH1_V1676D_fragment_(complex)
complex	CDO_BOC_Neogenin_Netrin-3_(complex)
complex	VEGFR1_homodimer/NRP2_(complex)
complex	Ag_peptide_bound_class_I_MHC_(complex)
family	JNK1/MAPK9/MAPK10_(family)
complex	RAC1-CDC42/GDP_(complex)
complex	DLL1_NOTCH1_(complex)
complex	NRP1_PlexinA1-4_FYN_(complex)
complex	CtBP/CtIP_(complex)
protein	CTF1
complex	IL2_IL2RA_(complex)
complex	TRAF6_homotrimer_(complex)
protein	MECP2
family	STAT1__STAT5A__STAT5B_(family)
family	14-3-3_beta__zeta_(family)
protein	ZNF706
complex	hnRNP_proteins_(complex)
protein	LDLR
complex	VEGFR3_dimer_(complex)
protein	Q6UXM3
complex	Influenza_A_Viral_Particle_(complex)
complex	SMN_SM_protein_complex_(complex)
complex	EGFR/ErbB2/HBEGF_(complex)
protein	OR8S1
protein	IL2RA
protein	IL2RB
protein	ZFYVE20
protein	SLC17A8
protein	IL2RG
family	IRS1_2_(family)
family	Ribosomal_S6_kinase_(family)
protein	SLC17A6
protein	ZFYVE28
complex	NOS_I/CtBP1_(complex)
family	ERBB4_(family)
complex	Collagen_type_XVII_(complex)
complex	G_alpha-olf_GTP_complex_(complex)
complex	IPS-1_NLRX1_(complex)
complex	activated_factor_XIII_(complex)
complex	alphav/beta3_Integrin/CYR61_(complex)
complex	NCAM1-Contactin-2_(complex)
protein	CDK5RAP2
abstract	G2/M_transition_of_mitotic_cell_cycle_(abstract)
protein	Q9BYK8
family	Cleaved_collagen_alpha-1(IX)_chains_(family)
complex	alpha3/beta1_Integrin/Laminin_8_(complex)
complex	FASL_FAS_Receptor_Trimer_FADD_pro-Caspase-8_DISC_(complex)
protein	MYF5
protein	MYF6
protein	ERC1
protein	CHMP4B
protein	CHMP4C
protein	BAX
complex	IFNAR1/JAK1_(complex)
protein	BAD
complex	dsRNA_RIG-I/MDA5_TRAF2/TRAF6_IPS-1_RIP-1/FADD_Casp-8/10_prodomain_(complex)
complex	Alpha-Synuclein/PLC_beta_2_(complex)
complex	NF_kappa_B1_p50/c-Rel_(complex)
complex	PPAR/PGJ2_(complex)
complex	eIF2_GDP_(complex)
complex	B4GALT3_homodimer_(complex)
complex	Basigin_bound_to_MCTs_(complex)
protein	PRKDC_(cleaved)
complex	GATA1/HDAC3_(complex)
complex	RTC_with_minus_strand_DNA_synthesis_initiated_from_3_-end_(complex)
complex	PAK_bound_to_Rac1_and_Cdc42_(complex)
protein	OR52L1
complex	Substance_P_receptor_Substance_P_peptide_(complex)
protein	CDK19
protein	PMPCB
protein	PMPCA
complex	Ephrin_B/EPHB1/Src/Paxillin_(complex)
family	C-linked_procollagen_type_V_trimers_(family)
complex	G(q)_alpha_GTP__G_beta__G_gamma_Complex_(pancreatic_beta_cell)_(complex)
complex	SREBF1A/1C/2_NF-Y_TM7SF2_gene_(complex)
family	Inhibin_beta-subunits_(family)
complex	IFN-gamma/IRF1_(complex)
complex	RPA/ATR/ATRIP/RAD17/RFC2-5/9-1-1/TopBP1/CEP164/TIMELESS/TIPIN/CLASPIN_(complex)
protein	GPR124
protein	NEO1
protein	RBL2
complex	Collagen_type_XIII_(complex)
family	ADM/ADM2_(family)
protein	ATP6V1B1
protein	ATP6V1B2
complex	ACVR1B_ACVR2_EGF-CFC_(complex)
complex	GRB2_Phospho-GAB1_(complex)
complex	FARP2_PIP5KIgamma_(complex)
complex	ESCRT-I/Cargo_Complex_(complex)
complex	C3(H2O)_Factor_Bb_(complex)
family	Proteins_Inserted_into_Inner_Membrane_by_TIMM22_(family)
complex	NOTCH1_I1616N_fragment_(complex)
complex	ADP_P2Y_prurinoceptor_1_G-protein_Gq_(active)_(complex)
protein	CTSD
complex	IL6/IL6RA/gp130_(dimer)/JAK1/JAK1/LMO4/SOCS3_(complex)
protein	ZNF304
protein	ZNF302
protein	ZNF300
complex	PGYB_b_dimer_AMP_(complex)
complex	Transcription-coupled_(TC)_repair_complex_(complex)
complex	NGF_(dimer)/TRKA/GIPC/GAIP_(complex)
complex	p54nrb/PSF/Matrin3/inosine_RNA_(complex)
protein	CTSF
protein	P2RY2
protein	SEC61G
protein	P2RY1
protein	P2RY6
protein	MMP20
protein	P2RY4
protein	HOXB13
complex	PDGF-BB/PDGFRA_(dimer)_(complex)
complex	Aurora_A/BRCA1_(complex)
abstract	substrate_adhesion-dependent_cell_spreading_(abstract)
complex	Angiotensin_R/Gq11/g-beta/g-gamma_(complex)
abstract	exocytosis_(abstract)
complex	80S_Met-tRNAi_mRNA_aminoacyl-tRNA_(complex)
family	Core_2_mucins_(family)
complex	DAI_DAI_(complex)
complex	TGFB1_p-TGFBR_STRAP_(complex)
complex	LPA/LPA4_(complex)
protein	RND1
protein	RND2
protein	NCL
complex	YWHAB_dimer_(complex)
complex	Sar1p_GTP_Complex_(complex)
protein	CTNNBIP1
protein	PPP3CA
protein	PPP3CB
protein	PPP3CC
complex	NKX_2_5/SRF/GATA4_(complex)
complex	HES1/Myb_(complex)
complex	thrombin_antithrombin_III_heparin_(complex)
protein	LIF
complex	STX1A/SNAP25_fragment_1/VAMP2_(complex)
complex	Viral_dsRNA_bound_to_TLR3_(complex)
complex	SMAD4/SMAD1-5-8_(dimer)_(complex)
complex	preRC_(complex)
complex	IL3/IL3RA/CSF2RB_(dodecamer)/JAK2/JAK2/SHC/GRB2/GAB2_(complex)
complex	FGFR2b/FGF1_(complex)
protein	NCF1
complex	ORC_(complex)
protein	KIAA1543
protein	LRRC41
family	ERK_(family)
complex	HLA-E_interacting_with_NKG2A-CD94_heterdimer_(complex)
abstract	degranulation_(abstract)
protein	Exportin
complex	rHes1_TLE_(complex)
abstract	histone_methylation_(abstract)
protein	B3GNT4
protein	B3GNT5
protein	B3GNT6
protein	B3GNT7
protein	B3GNT1
protein	B3GNT2
protein	B3GNT3
protein	FGFR2
complex	TCF4E/beta_catenin/p300_(complex)
protein	B3GNT8
protein	B3GNT9
protein	ADRA2B
protein	RPL19
complex	G_beta/gamma/PI3K-gamma/p84_(complex)
complex	phosphorylated_FGFR1_R576W_mutant_dimer_(complex)
complex	NOTCH1_PEST_Domain_Mutants_Coactivator_Complex_(complex)
family	Cyclin_D_(family)
abstract	prostaglandin_biosynthetic_process_(abstract)
complex	CRMP_s_tetramers_(complex)
complex	LMAN1_MCFD2_(complex)
complex	CENTA1/KIF13B_(complex)
complex	phospho-Y265_Cx43_ZO-1_c-src_hemi-channel_(complex)
protein	TCR-alpha
complex	FGFR2b_mutant_dimers_with_enhanced_ligand-binding_bound_to_FGFs_(complex)
complex	RB1/E2F1-3/DP/HDAC3_(complex)
family	extended_Core_6_mucins_(family)
protein	HLA-DRB3
protein	HLA-DRB1
protein	XAF1
protein	HLA-DRB4
protein	HLA-DRB5
complex	Integrin_alpha3beta1_(complex)
complex	TLR6_TLR2_(complex)
complex	G-protein_i/o_alpha_GTP_G-protein_beta_G-protein_gamma_Complex_(complex)
protein	YIF1A
complex	Capping_complex_(GpppN__)_(complex)
family	FGFR2b_mutant_dimers_with_enhanced_ligand-binding_(family)
complex	Clathrin_(complex)
complex	HIV-1_aborted_elongation_complex_after_arrest_(complex)
protein	CDCA8
family	MKK7/MEK4_(family)
complex	ATP6V0A_(complex)
complex	ARNTL_CLOCK/NPAS2_(complex)
family	Ligand-responsive_EGFR_mutants_(family)
protein	FN1
protein	SYT1
protein	SYT2
protein	OR6T1
protein	SYT5
complex	IL6_sIL6R_IL6RB_JAKs_(complex)
protein	SYK
complex	HGF(dimer)/MET(dimer)/p52_SHC/GRB2/SOS1_(complex)
family	PLA2(4)_(family)
complex	HAUSP/DAXX_(complex)
protein	RHO
complex	Phosphorylated_BAM32_Phosphatidylinositol-3_4_5-trisphosphate_Complex_(complex)
protein	ATP5O
complex	beta_catenin/alpha_catenin_(complex)
complex	TAP1_TAP2_heterodimer_(complex)
protein	MEP1B
complex	K63polyUb-PI3K_beta_(complex)
complex	NCAM1_complexed_with_Fyn_(complex)
protein	P06821
family	DARPP-32_(and/or_phosphorylated)_(family)
complex	TSC1/TSC2/14-3-3_family_(complex)
family	VAV2-VAV3_(family)
complex	hBUBR1_hBUB3_MAD2__complex_(complex)
complex	Hemoglobin_HPR_APOL1_APOA1_HDL3_(complex)
complex	FGFR2c_mutant_dimers_with_enhanced_ligand-binding_bound_to_FGFs_(complex)
complex	Ac-Cohesin_Complex_(complex)
complex	Integrin_alpha_6_beta_1_(complex)
protein	NCSTN
complex	CARMA1_BCL10_MALT1_TAK1_(complex)
complex	catalase_holoenzyme_monomer_(complex)
complex	Klotho_bound_to_FGF23_(complex)
complex	MeCP1_(complex)
complex	ILK/PINCH1/alpha_parvin_(complex)
complex	BARD1/CSTF1/BRCA1_(complex)
complex	PDGF-DD/PDGFRB_(dimer)_(complex)
abstract	necrotic_cell_death_(abstract)
complex	dsRNA_RIG-I/MDA5_IPS-1_TRAF2/TRAF6_MEKK1_(complex)
complex	14-3-3_proteins_p-S99-BAD_complex_(complex)
complex	NCAM1_cis-homodimer_(complex)
protein	SAP30
complex	(Gi_alpha1_GTP_Adenylate_cyclase)_(G_alpha-olf_GDP)_(complex)
complex	Mevalonate_kinase_homodimer_(complex)
complex	SEMA4D_CD45_complex_(complex)
family	Alpha-1(XXVIII)_chains_(family)
protein	CLEC5A
rna	TER_(rna)
family	Hedgehog_protein_N_product_(family)
complex	alpha10/beta1_Integrin_(complex)
complex	GRIK2_interacting_proteins_(complex)
complex	P-TEFb(Cyclin_T1_Cdk9)-containing_elongation_complex_with_separated_and_uncleaved_transcript_(complex)
complex	FGFR4_V550L_mutant_dimer_(complex)
protein	ANGPT2
complex	PKAc/RII-alpha/RII-beta/PKN/PPP1CA/PKC-epsilon/PP2A/AKAP350_(complex)
family	Smooth_Muscle_Myosin_Heavy_Chain_(family)
protein	ANGPT1
protein	ANGPT4
complex	RAD9/RAD1/HUS1_(complex)
complex	DAB1/CRLK/C3G_(complex)
complex	Ligand/GPCR(_)/Arrestin/(SRC/Hck/c-Fgr)_(complex)
protein	OXT
complex	NOTCH1_F1592S_(complex)
complex	PDGF_Phospho-PDGF_receptor_dimer_Crk_p130Cas_C3G_(complex)
complex	alpha9/beta1_Integrin/VEGFC_(dimer)_(complex)
protein	OR5T1
protein	OR5T3
protein	OR5T2
complex	PML/sp100_(complex)
complex	TAK1/TAB1/TAB2_(complex)
abstract	positive_regulation_of_cell-cell_adhesion_(abstract)
complex	Gi_alpha1_GTP_Adenylate_cyclase_G_alpha-olf_GDP_complex_(complex)
complex	C3(H2O)_Factor_B_(complex)
complex	PRLR_ligands_PRLR_JAK2_dimer_(complex)
complex	phosphofructokinase__M3L_complex_(complex)
family	Na_/H__exchanger_proteins_(family)
protein	Glucocorticoid_Receptor
complex	BAD/BCL-XL_(complex)
complex	CRAC_channel_(complex)
abstract	ubiquitin-dependent_protein_catabolic_process_(abstract)
family	Ligand-responsive_p-6Y-EGFR_mutants_resistant_to_non-covalent_TKIs_(family)
complex	activated_kininogen_C1q_binding_protein_tetramer_(complex)
complex	spherical_HDL_SR-BI_complex_(complex)
protein	ATP6V0A4
family	MT-MMPs_(family)
protein	ATP6V0A1
protein	ATP6V0A2
abstract	osteoclast_differentiation_(abstract)
complex	p-5Y-LAT_GRB2_SOS1_GADS_p-Y113_Y128_Y145-SLP-76_PLCG_VAV_BTK_PIP3_(complex)
complex	LHCGR/beta_Arrestin2_(complex)
complex	TRADD_TRAF2_RIP1_FADD_Capase-8_Complex_(complex)
complex	Ran/GTP_(complex)
complex	NODAL_Dimer_(complex)
complex	RHOA_RHO-GDIalpha_p75NTR_(complex)
protein	ATM
complex	ACTR2_(dimer)_(complex)
complex	VAV_family_PIP3_(complex)
complex	Integrin_alphaVbeta5_Vitronectin_(complex)
complex	ErbB4/EGFR/neuregulin_1_beta_(complex)
complex	BMP2_BMP_type_II_receptor_Phospho-BMP_type_I_receptor_Endofin_Phospho-R-SMAD1/5/8_(complex)
protein	SMPD1
family	(APC/C_Cdh1)-targeted_cell_cycle_proteins_(family)
protein	SMPD3
protein	SMPD2
protein	BRIP1
protein	PDE11A
complex	MadCAM_inetracting_with_Integrin_alpha-4_beta-7_(complex)
family	NOTCH_receptor_precursor_(family)
complex	RHOA/GTP_(complex)
complex	STAT4_(dimer)/JUN/Cbp_(complex)
complex	PDGF_B-chain_precursor_dimer_(complex)
protein	ATP5A1
protein	HFE2
complex	factor_XIII_(complex)
family	SULT_enzymes_active_on_estrone_(family)
complex	PLCB3_Ca2__(complex)
family	TCR_chain_alpha_(family)
family	Phospho-IRS1/2_(by_TRKA)_(family)
abstract	smooth_muscle_contraction_(abstract)
complex	U4_snRNP/U5_snRNP/U6_snRNP_(complex)
complex	DLL1_NOTCH2_(complex)
complex	ETB_receptor/Endothelin-3_(complex)
protein	PATL1
complex	GPVI_phosphorylated_Fc_Epsilon_R1_gamma_FYN_LYN_Collagen_type_I_p-SYK(Y348)_(complex)
complex	Activated_BoNT_(complex)
complex	PDGF_Phospho-PDGF_receptor_dimer_(complex)
complex	Lysosome_Destined_Cargo_AP-1_Beta-arrestin_Vamp_Clathrin_Triskelion_Dynamin_Endophilin_Complex_(complex)
complex	ATF2/CREB1_(complex)
family	Ubiquitin_conjugating_enzyme_(family)
family	pH_sensing_receptors_(family)
complex	GMCSF/GMR_alpha/CSF2RB/JAK2_(dodecamer)/SHC/GRB2/GAB2/PI3K_(complex)
abstract	initiation_of_viral_infection_(abstract)
protein	IL6R
protein	ENO1
protein	NPY2R
protein	ENO3
abstract	calcium-dependent_phospholipase_C_activity_(abstract)
complex	IRAP_in_complex_with_MHC_class_I_(complex)
complex	KRAS_family/GTP_(complex)
complex	p-S217_277_376-Gorasp1_p-S37-Golga2_p-RAB1_GTP_(complex)
complex	TERT/TEP1/hTR_RNA_(complex)
complex	K63-linked_poly-Ub-p-3S_3T-IRAK1_TRAF6_(complex)
complex	sTNF-alpha/TNFR1A/MADD_(complex)
protein	SYCP2
protein	TAOK1
protein	TAOK2
protein	SYCP1
protein	CNOT6L
complex	Invaginating_gap_junction_plaques_(complex)
complex	ATF2/TIP49B_(complex)
complex	Carbonic_Anhydrase_XIV_Zinc_(complex)
complex	MRP8/MRP14_(complex)
protein	ACOX1
family	p190_(family)
complex	Syndecan-3/EGFR_(complex)
family	Collagen_alpha-1(XII)_chains_(family)
complex	FA_anion_UCP_dimer__head-in__complex_(complex)
family	Alpha-2(I)_propeptides_(family)
complex	EGF_EGFR_Dimer_Covalent_EGFR_TKIs_(complex)
complex	IGF-1R_heterotetramer/IGF1/PTP1B_(complex)
protein	CK-1-delta
protein	OBSCN
protein	PTK2
complex	SMAD8A/SMAD8A/SMAD4_(complex)
complex	CHL1_CNTN6_(complex)
complex	CRLK/C3G_(complex)
complex	RET51/GFRalpha1/GDNF/DOK/RasGAP/NCK_(complex)
family	Rho_GEFs_DOCK_and_Trio_(family)
protein	PRKAA2
protein	PRKAA1
complex	G_beta_G_gamma_(complex)
complex	p-STAT1(Y701)_bound_to_p-IFNGR1_(complex)
protein	ITGB3BP
protein	PFDN2
complex	Ephrin_B2/EPHB1-2_(complex)
protein	MCL1
protein	SORBS1
family	BLNK-LAT_(family)
protein	SORBS3
complex	IL-1-alpha/IL-1RI/IL-1RAcP/TOLLIP/MYD88/IRAKs_(complex)
protein	ODC1
complex	alpha3/beta1_Integrin/CSPG4_(complex)
complex	RB1/E2F1-3/DP/HDAC3/RBBP4_(complex)
complex	ECM_ligands__alphaIIbbeta3_phospho_c-Src_phosphorylated_FADK1_Talin_complex_(complex)
protein	IL18RAP
complex	g-gamma/g-beta_(complex)
family	Collagen_propeptides_(family)
abstract	arachidonic_acid_secretion_(abstract)
complex	STK4_SAV1_(complex)
complex	glucokinase_glucokinase_regulatory_protein_complex_(complex)
complex	G_beta/gamma/PLIC-1_(complex)
complex	Antigen-bearing_MHC_Class_II__TCR_complex_CD4__Lck_phosphorylated_at_Tyr394_(complex)
protein	EOMES
protein	ARHGDIG
family	Alpha-3(V)_-N_propeptides_(family)
protein	ARHGDIB
abstract	regulation_of_synaptic_plasticity_(abstract)
complex	VHL/Elongin_B/Elongin_C/RBX1/CUL2_(complex)
protein	ARHGDIA
protein	USH1C
family	glycogenin_1_dimer__glycogenin_2_dimer_(family)
abstract	magnesium_ion_binding_(abstract)
complex	DAB1/LIS1_(complex)
family	Phosphorylated_ERBB2_ERBB4_heterodimers_(family)
protein	AP2S1
protein	CES1
complex	ESR1_estrogen_(complex)
protein	CES3
protein	CES2
protein	EBF1
family	Protein_Kinase_C__conventional_(family)
protein	HBA1
protein	FFAR3
protein	UCP2
protein	FFAR1
protein	Q00496
complex	FGFR1_GRB2_SOS1_p-SHC_SRC_(complex)
protein	BDH1
protein	DDX23
complex	GNAT1/GDP_(complex)
protein	DDX20
protein	ZNF157
protein	ZNF154
protein	ZNF155
protein	GULP1
complex	MAL(dimer)_(complex)
complex	FFAR3_Carboxylate_ligands_(complex)
abstract	Wnt_receptor_activity_(abstract)
complex	NOTCH1_I1616N_(complex)
complex	vRNP_(complex)
family	TFFs_(family)
complex	VEGFR2_(dimer)/VEGFC_(dimer)_(complex)
family	Alpha-1(XXVII)_-N_propeptides_(family)
complex	HLA-E_(complex)
protein	ZNF92
family	Sarco/endoplasmic_reticulum_Ca2__ATPases_(SERCAs)_(family)
complex	Sema4D_Plexin-B1_Rac-Rnd1_LARG/PDZ-RhoGEF_(complex)
complex	alpha4/beta1_Integrin/Paxillin/VCAM1_(complex)
protein	HRMT1L2
family	Aldo-keto_reductases_(family)
protein	ZNF99
complex	TSC1_Inhibited_TSC2-1-P_(complex)
complex	p(Y593)-Bc_JAK2_(complex)
protein	FKBP14
protein	RAET1E
protein	UBE2J1
protein	UBE2J2
complex	alphaM/beta2_Integrin/Hck_(complex)
protein	TBX21
complex	Antigen_peptide_bound_class_I_MHC_(complex)
protein	FBXO11
protein	FBXO17
complex	hp-IRAK1_K6_poly-Ub_oligo-TRAF6_(complex)
complex	SHARP/RBPJ/CtIP/CtBP/LSD1_(complex)
complex	FKBP38/BCL2_(complex)
complex	HuR_with_phosphoserine221_and_phosphoserine158_mRNA_Complex_(complex)
complex	STING_STING_(complex)
protein	GGPS1
complex	p-S1652-MYO5A_F-actin_(complex)
complex	MBL_subunit_(complex)
family	Nonendonucleolytic_Argonaute_(family)
complex	RXRs/NUR77_(complex)
protein	NRTN
complex	ubiquitinated_Orc1_(complex)
family	p85-containing_Class_1A_PI3Ks_(family)
complex	IgG-Ag_FCGRIIA_(complex)
family	Collagen_alpha-1(XXVII)_chains_(family)
protein	PARD6G
protein	CNGB3
complex	Alpha_v_beta_1_Fn_complex_(complex)
complex	NRGs/EGF-like_ligands_P-ERBB4cyt1_(complex)
protein	PARD6B
protein	PARD6A
complex	GRB2_SOS-EGF-Phospho-EGFR_dimer_(complex)
protein	PLA2G6
protein	PLA2G7
protein	PLA2G5
complex	FGFR3c/FGF9_(complex)
protein	PLA2G3
complex	FGFR1_P252X_mutant_dimers_bound_to_FGFs_(complex)
complex	Activated_FGFR3_K650T_mutant_(complex)
family	High_affinity_binding_complex_dimers_of_cytokine_receptors_using_Bc__inactive_JAK2__p-(Y593_628)-Bc_p(427_349_350)-SHC1_(family)
protein	JAK1-JAK2
complex	PDE_III_(complex)
protein	ERBB2
protein	ERBB3
complex	OSM/MEKK3_(complex)
protein	SHC1
protein	SHC2
protein	SHC3
protein	OR2G3
protein	FPR1
protein	FPR2
protein	FPR3
protein	OR2G6
complex	HIV-1_Promoter_Escape_Complex_(complex)
complex	BRG1/BAF155/BAF170/BAF60A_(complex)
complex	Anaphylatoxin_ligands_of_GPR77_GPR77_(complex)
complex	CyP60_complexed_with_Basigin_(complex)
protein	HIST3H2BB
family	FGFR3c-FGF_complex_(family)
complex	ILK/PINCH1/NCK2_(complex)
rna	MIR449C_(rna)
protein	FOXH1
complex	AGO2_duplex_miRNA_(complex)
complex	PDGF/PDGFRA/CRKL_(complex)
complex	TXA2/TP_beta/beta_Arrestin3/RAB11/GDP_(complex)
family	p-AMPK_alpha_(family)
protein	IGKV1-5
protein	P62988
complex	PLC-gamma1_bound_to_SLP-76_Gads_LAT_(complex)
complex	Integrin_alpha_10_beta_1_(complex)
complex	SUMO-1/ubiquitin_(complex)
protein	SPEN
family	FGFR1_P252X_mutants_(family)
complex	pFAK_Grb2_Sos_(complex)
complex	PAI-2_urokinase_plasminogen_activator_(two-chain)_uPAR_(complex)
protein	FKBP1A
complex	PDGF_AB_heterodimer_(complex)
family	Alpha-1(XXIV)_propeptides_(family)
abstract	replicative-senescence_(abstract)
abstract	mitotic_spindle_organization_(abstract)
complex	Integrin_alphaVbeta6_(complex)
complex	GRB2_GAB2_(complex)
complex	eNOS_CaM_HSP90_(complex)
complex	tissue_plasminogen_activator_(two-chain)_(complex)
family	all-trans-retinyl_esters_(family)
family	Collagen_alpha-3(IX)_chains_(family)
family	B4GALT1-6_homodimers_(family)
complex	G-alpha-i/G-beta/G-gamma_(complex)
protein	NRG1-10
complex	Coatomer_(complex)
protein	TIMM8A
protein	TIMM8B
complex	Integrin_alphaIIb_beta_3_p(Y530)-SRC_CSK_Talin_RIAM_complex_SHC_(complex)
protein	DAXX
complex	Phosphorylated_Aquaporin-2_tetramer_(complex)
protein	CDC16
abstract	Osteosarcoma_(abstract)
complex	JUND_(dimer)_(complex)
complex	STAT1_(dimer)_(complex)
family	CYP(1)_(family)
complex	rDll1_NOTCH1_(complex)
protein	NT5E
complex	CAP_Abl_Robo1_Slit2_Glypican-1_(complex)
abstract	immunoglobulin_light_chain_V-J_recombination_(abstract)
complex	TAp73a_(tetramer)_(complex)
complex	G-protein_alpha_(q/11)_Trio_family_RhoGEFs_(complex)
complex	p-S473-AKT1_E17K_mutant_PIP2_(complex)
complex	SLC7A9_SLC3A2_heterodimer_(complex)
complex	GATA1/p300_(complex)
family	CYP(4)_(family)
complex	Par3_Par6_aPKC_complex_(complex)
complex	BDNF_(dimer)/TRKB/GIPC_(complex)
protein	MAP1B
complex	p-SMAD2/3_SMAD4_RBL1_E2F4/5_DP1/2_(complex)
complex	Myb/MAF_(complex)
complex	mTOR/GBL/PRAS40/DEPTOR_(complex)
protein	UNC5B
protein	UNC5C
protein	UNC5A
complex	JAM-B/JAM-C_heterodimer_(complex)
protein	UNC5D
protein	CCM2
complex	ARF1/GDP/Membrin_(complex)
complex	SP1/c-FOS/c-JUN/ETS/c/EBP-alpha_(complex)
complex	ADAM_10_metalloprotease_(Zn_cofactor)_(complex)
complex	JUN/FOSB_(complex)
abstract	G-protein_coupled_receptor_activity_(abstract)
complex	DLL1_NOTCH1_PEST_Domain_Mutants_(complex)
abstract	protein_transport_into_membrane_raft_(abstract)
complex	DEC1/BMAL1_(complex)
complex	Ephrin_A1/EPHA2/p52_SHC/GRB2_(complex)
complex	TNFR1A/Caspase_2/TNF-alpha/FADD/TRADD/RIP/cIAP2/TRAF1/TRAF2/Ask1/RAIDD_(complex)
rna	H1N1_Genomic_RNA_Segment_4_(rna)
abstract	cytolysis_(abstract)
complex	gp130_(dimer)/TYK2/TYK2/LMO4_(complex)
complex	Rb1_RNA_primer-DNA_primer_origin_duplex_with_DNA_damage_(complex)
protein	GNAQ
abstract	T_cell_differentiation_(abstract)
protein	GNAS
protein	MED13L
complex	HGF(dimer)/MET(dimer)/GAB1/N-WASP_(complex)
complex	Sema3A_NP-1_Plexin-A_Fes_CRMP_(complex)
complex	Central_Element_of_Synaptonemal_Complex_(complex)
complex	Sema3A_Nrp-1_PlexinA_Fyn_(complex)
protein	GNAZ
complex	pro-uPA/uPAR/alphav/beta3_Integrin_(complex)
abstract	eosinophil_differentiation_(abstract)
complex	hOGG1_glycosylase_8-oxo_guanine_complex_(complex)
[truncated: 17,505 more rows]
