# Supplementary material for: Integrative modeling identifies genetic ancestry-associated molecular correlates in human cancer
Source: STAR Protoc. 2021 Apr 19;2(2):100483. doi: 10.1016/j.xpro.2021.100483 (PMC8082263; doi:10.1016/j.xpro.2021.100483)
Supplement: Data S2. PARADIGM integrative pathway level interaction dictionary (step 28) [file mmc2.txt]

Parent Node	InteractionType	ChildNode
Spectrin_beta_chain_(family)	component>	Spectrin_heterodimer_(complex)
Spectrin_alpha_chain_(family)	component>	Spectrin_heterodimer_(complex)
SPTB	member>	Spectrin_beta_chain_(family)
SPTBN1	member>	Spectrin_beta_chain_(family)
SPTBN2	member>	Spectrin_beta_chain_(family)
SPTBN4	member>	Spectrin_beta_chain_(family)
SPTBN5	member>	Spectrin_beta_chain_(family)
SPTA1	member>	Spectrin_alpha_chain_(family)
SPTAN1	member>	Spectrin_alpha_chain_(family)
P13595	component>	NCAM_pFyn(Y531)_(complex)
P39688	component>	NCAM_pFyn(Y531)_(complex)
Spectrin_heterodimer_(complex)	component>	NCAM_Fyn_RPTP-alpha_Spectrin_(complex)
NCAM_Fyn_(complex)	component>	NCAM_Fyn_RPTP-alpha_Spectrin_(complex)
Q99M80	component>	NCAM_Fyn_RPTP-alpha_Spectrin_(complex)
P13595	component>	NCAM_Fyn_(complex)
P39688	component>	NCAM_Fyn_(complex)
RPS27A	member>	ubiquitin_(family)
UBA52	member>	ubiquitin_(family)
UBB	member>	ubiquitin_(family)
UBC	member>	ubiquitin_(family)
TGF-beta_1_type_II_receptor_Phospho-type_I_receptor_complex_(complex)	component>	TGFB1_TGFBR2_p-TGFBR1_Smad7_SMURF1_(complex)
Smad7_SMURF1_(complex)	component>	TGFB1_TGFBR2_p-TGFBR1_Smad7_SMURF1_(complex)
Phospho-TGF-beta_I_receptor_complex_(complex)	component>	TGF-beta_1_type_II_receptor_Phospho-type_I_receptor_complex_(complex)
Dimeric_TGF-beta_1_(complex)	component>	TGF-beta_1_type_II_receptor_Phospho-type_I_receptor_complex_(complex)
Type_II_receptor_complex_(complex)	component>	TGF-beta_1_type_II_receptor_Phospho-type_I_receptor_complex_(complex)
TGFBR1	component>	Phospho-TGF-beta_I_receptor_complex_(complex)
TGFB1	component>	Dimeric_TGF-beta_1_(complex)
TGFBR2	component>	Type_II_receptor_complex_(complex)
O35253	component>	Smad7_SMURF1_(complex)
SMURF1	component>	Smad7_SMURF1_(complex)
TGFB1_TGFBR2_p-TGFBR1_Smad7_(complex)	component>	TGFB1_TGFBR2_Ub-p-TGFBR1_Ub-Smad7_(complex)
ubiquitin_(family)	component>	TGFB1_TGFBR2_Ub-p-TGFBR1_Ub-Smad7_(complex)
O35253	component>	TGFB1_TGFBR2_p-TGFBR1_Smad7_(complex)
Phospho-TGF-beta_I_receptor_complex_(complex)	component>	TGFB1_TGFBR2_p-TGFBR1_Smad7_(complex)
Dimeric_TGF-beta_1_(complex)	component>	TGFB1_TGFBR2_p-TGFBR1_Smad7_(complex)
Type_II_receptor_complex_(complex)	component>	TGFB1_TGFBR2_p-TGFBR1_Smad7_(complex)
PPP1CC	component>	GADD34_PP1CC_(complex)
PPP1R15A	component>	GADD34_PP1CC_(complex)
TGFB1_TGFBR2_p-TGFBR1_Smad7_(complex)	component>	TGFB1_p-TGFBR_Smad7_GADD34_PP1CC_SARA_(complex)
GADD34_PP1CC_(complex)	component>	TGFB1_p-TGFBR_Smad7_GADD34_PP1CC_SARA_(complex)
ZFYVE9	component>	TGFB1_p-TGFBR_Smad7_GADD34_PP1CC_SARA_(complex)
CDK1	component>	Cyclin_B1_phospho-Cdc2(Thr_161)_(complex)
CCNB1	component>	Cyclin_B1_phospho-Cdc2(Thr_161)_(complex)
p53_tetramer_(complex)	component>	Phospho-COP1(Ser-387)_p53_complex_(complex)
RFWD2	component>	Phospho-COP1(Ser-387)_p53_complex_(complex)
TP53	component>	p53_tetramer_(complex)
ubiquitin_(family)	component>	ubiquitinated_phospho-COP1(ser-387)_(complex)
RFWD2	component>	ubiquitinated_phospho-COP1(ser-387)_(complex)
PSMB1	component>	26S_proteasome_(complex)
PSMD7	component>	26S_proteasome_(complex)
PSME2	component>	26S_proteasome_(complex)
PSMB10	component>	26S_proteasome_(complex)
PSMB5	component>	26S_proteasome_(complex)
PSMD6	component>	26S_proteasome_(complex)
PSME3	component>	26S_proteasome_(complex)
PSMC6	component>	26S_proteasome_(complex)
PSMF1	component>	26S_proteasome_(complex)
PSMD1	component>	26S_proteasome_(complex)
PSMD5	component>	26S_proteasome_(complex)
PSMA5	component>	26S_proteasome_(complex)
PSMA8	component>	26S_proteasome_(complex)
PSMD4	component>	26S_proteasome_(complex)
PSMA4	component>	26S_proteasome_(complex)
PSMD10	component>	26S_proteasome_(complex)
PSMB2	component>	26S_proteasome_(complex)
PSMB6	component>	26S_proteasome_(complex)
PSMB7	component>	26S_proteasome_(complex)
PSME4	component>	26S_proteasome_(complex)
PSME1	component>	26S_proteasome_(complex)
PSMC2	component>	26S_proteasome_(complex)
PSMA1	component>	26S_proteasome_(complex)
PSMD3	component>	26S_proteasome_(complex)
PSMD2	component>	26S_proteasome_(complex)
PSMB4	component>	26S_proteasome_(complex)
PSMA6	component>	26S_proteasome_(complex)
PSMD11	component>	26S_proteasome_(complex)
PSMD8	component>	26S_proteasome_(complex)
PSMD14	component>	26S_proteasome_(complex)
PSMA7	component>	26S_proteasome_(complex)
PSMB8	component>	26S_proteasome_(complex)
PSMC1	component>	26S_proteasome_(complex)
PSMA2	component>	26S_proteasome_(complex)
PSMD9	component>	26S_proteasome_(complex)
PSMC5	component>	26S_proteasome_(complex)
PSMC3	component>	26S_proteasome_(complex)
PSMD13	component>	26S_proteasome_(complex)
PSMB3	component>	26S_proteasome_(complex)
PSMB11	component>	26S_proteasome_(complex)
PSMD12	component>	26S_proteasome_(complex)
PSMB9	component>	26S_proteasome_(complex)
PSMC4	component>	26S_proteasome_(complex)
PSMA3	component>	26S_proteasome_(complex)
Cyclin_E_(family)	component>	Cyclin_E_Cdk2_complexes_(complex)
CDK2	component>	Cyclin_E_Cdk2_complexes_(complex)
CCNE2	member>	Cyclin_E_(family)
CCNE1	member>	Cyclin_E_(family)
CDKN1A	member>	p21/p27_(family)
CDKN1B	member>	p21/p27_(family)
Cyclin_E_Cdk2_complexes_(complex)	component>	Cyclin_E_Cdk2_p21/p27_complex_(complex)
p21/p27_(family)	component>	Cyclin_E_Cdk2_p21/p27_complex_(complex)
ubiquitin_(family)	component>	Ubiquitinated_Phospho-Cdc25A_(complex)
CDC25A	component>	Ubiquitinated_Phospho-Cdc25A_(complex)
ATR	component>	ATR-interacting_protein_(ATRIP)_(complex)
ATRIP	component>	ATR-interacting_protein_(ATRIP)_(complex)
CDC25C	component>	phospho-Cdc25C_14-3-3_protein_complex_(complex)
CDK1	component>	Cyclin_B1_phospho-Cdc2_(Thr_14__Thr_161)_(complex)
CCNB1	component>	Cyclin_B1_phospho-Cdc2_(Thr_14__Thr_161)_(complex)
CDK1	component>	Cyclin_B1_phospho-Cdc2(Thr_161__Thr_14__Tyr_15)_(complex)
CCNB1	component>	Cyclin_B1_phospho-Cdc2(Thr_161__Thr_14__Tyr_15)_(complex)
CDK1	component>	Cyclin_B_Cdc2_complex_(complex)
Cyclin_B_(family)	component>	Cyclin_B_Cdc2_complex_(complex)
CCNB1	member>	Cyclin_B_(family)
CCNB2	member>	Cyclin_B_(family)
Cyclin_B_(family)	component>	Cyclin_B_phospho-Cdc2(Thr_14)_(complex)
CDK1	component>	Cyclin_B_phospho-Cdc2(Thr_14)_(complex)
RPA3	component>	RPA_heterotrimer_(complex)
RPA2	component>	RPA_heterotrimer_(complex)
RPA1	component>	RPA_heterotrimer_(complex)
RPA_heterotrimer_(complex)	component>	RPA_complexed_to_ssDNA_(complex)
RPA_complexed_to_ssDNA_(complex)	component>	ATR-ATRIP-RPA-ssDNA_signaling_complex_(complex)
ATR-interacting_protein_(ATRIP)_(complex)	component>	ATR-ATRIP-RPA-ssDNA_signaling_complex_(complex)
RAD17	component>	Rad17-RFC_complex_(complex)
RFC3	component>	Rad17-RFC_complex_(complex)
RFC2	component>	Rad17-RFC_complex_(complex)
RFC5	component>	Rad17-RFC_complex_(complex)
RFC4	component>	Rad17-RFC_complex_(complex)
Rad17-RFC_complex_(complex)	component>	Rad17-RFC_complex_bound_to_DNA_(complex)
RPA_complexed_to_ssDNA_(complex)	component>	Rad17-RFC_complex_bound_to_DNA_(complex)
RAD1	component>	Rad9-Hus1-Rad1_complex_(complex)
HUS1	component>	Rad9-Hus1-Rad1_complex_(complex)
RAD9_(family)	component>	Rad9-Hus1-Rad1_complex_(complex)
RAD9A	member>	RAD9_(family)
RAD9B	member>	RAD9_(family)
Rad9-Hus1-Rad1_complex_(complex)	component>	Rad9-Hus1-Rad1_bound_to_DNA_(complex)
Rad17-RFC_complex_bound_to_DNA_(complex)	component>	Rad9-Hus1-Rad1_bound_to_DNA_(complex)
CDK_DDK_Mcm10_pre-replicative_complex_(complex)	component>	Cdc45_CDK_DDK_Mcm10_pre-replicative_complex_(complex)
CDC45	component>	Cdc45_CDK_DDK_Mcm10_pre-replicative_complex_(complex)
DDK_(complex)	component>	CDK_DDK_Mcm10_pre-replicative_complex_(complex)
Mcm10_active_pre-replicative_complex_(complex)	component>	CDK_DDK_Mcm10_pre-replicative_complex_(complex)
CDK_(complex)	component>	CDK_DDK_Mcm10_pre-replicative_complex_(complex)
CDC7	component>	DDK_(complex)
DBF4	component>	DDK_(complex)
MCM10	component>	Mcm10_active_pre-replicative_complex_(complex)
active_pre-replicative_complex_(complex)	component>	Mcm10_active_pre-replicative_complex_(complex)
Mcm2-7_complex_(complex)	component>	active_pre-replicative_complex_(complex)
CDC6_ORC_origin_complex_(complex)	component>	active_pre-replicative_complex_(complex)
MCM4	component>	Mcm2-7_complex_(complex)
MCM6	component>	Mcm2-7_complex_(complex)
MCM2	component>	Mcm2-7_complex_(complex)
MCM7	component>	Mcm2-7_complex_(complex)
MCM3	component>	Mcm2-7_complex_(complex)
MCM5	component>	Mcm2-7_complex_(complex)
CDC6	component>	CDC6_ORC_origin_complex_(complex)
ORC_origin_(complex)	component>	CDC6_ORC_origin_complex_(complex)
ORC1	component>	ORC_origin_(complex)
ORC3	component>	ORC_origin_(complex)
ORC6	component>	ORC_origin_(complex)
Orc2_associated_with_MCM8_(complex)	component>	ORC_origin_(complex)
ORC4	component>	ORC_origin_(complex)
ORC5	component>	ORC_origin_(complex)
ORC2	component>	Orc2_associated_with_MCM8_(complex)
MCM8	component>	Orc2_associated_with_MCM8_(complex)
CDK2	component>	CDK_(complex)
Cdc45_CDK_DDK_Mcm10_pre-replicative_complex_(complex)	component>	Cdc45_CDK_DDK_Mcm10_claspin_pre-replicative_complex_(complex)
CLSPN	component>	Cdc45_CDK_DDK_Mcm10_claspin_pre-replicative_complex_(complex)
Cdc45_CDK_DDK_Mcm10_pre-replicative_complex_(complex)	component>	Cdc45_CDK_DDK_Mcm10_Activated_claspin_pre-replicative_complex_(complex)
CLSPN	component>	Cdc45_CDK_DDK_Mcm10_Activated_claspin_pre-replicative_complex_(complex)
MAD1L1	component>	Mad1_kinetochore_complex_(complex)
MAD2L1	component>	Kinetochore_Mad1_MAD2_Complex_(complex)
Mad1_kinetochore_complex_(complex)	component>	Kinetochore_Mad1_MAD2_Complex_(complex)
MAD2L1	component>	Kinetochore_Mad1_MAD2__Complex_(complex)
Mad1_kinetochore_complex_(complex)	component>	Kinetochore_Mad1_MAD2__Complex_(complex)
MAD2L1	component>	MAD2_CDC20_complex_(complex)
CDC20	component>	MAD2_CDC20_complex_(complex)
BUB3	component>	hBUBR1_hBUB3_MAD2__CDC20_complex_(complex)
BUB1B	component>	hBUBR1_hBUB3_MAD2__CDC20_complex_(complex)
MAD2L1	component>	hBUBR1_hBUB3_MAD2__CDC20_complex_(complex)
CDC20	component>	hBUBR1_hBUB3_MAD2__CDC20_complex_(complex)
ANAPC11	component>	phosphorylated_anaphase_promoting_complex_(APC/C)_(complex)
ANAPC5	component>	phosphorylated_anaphase_promoting_complex_(APC/C)_(complex)
CDC26	component>	phosphorylated_anaphase_promoting_complex_(APC/C)_(complex)
ANAPC10	component>	phosphorylated_anaphase_promoting_complex_(APC/C)_(complex)
CDC16	component>	phosphorylated_anaphase_promoting_complex_(APC/C)_(complex)
ANAPC7	component>	phosphorylated_anaphase_promoting_complex_(APC/C)_(complex)
UBE2E1	component>	phosphorylated_anaphase_promoting_complex_(APC/C)_(complex)
CDC27	component>	phosphorylated_anaphase_promoting_complex_(APC/C)_(complex)
ANAPC4	component>	phosphorylated_anaphase_promoting_complex_(APC/C)_(complex)
ANAPC1	component>	phosphorylated_anaphase_promoting_complex_(APC/C)_(complex)
UBE2C	component>	phosphorylated_anaphase_promoting_complex_(APC/C)_(complex)
ANAPC2	component>	phosphorylated_anaphase_promoting_complex_(APC/C)_(complex)
UBE2D1	component>	phosphorylated_anaphase_promoting_complex_(APC/C)_(complex)
CDC23	component>	phosphorylated_anaphase_promoting_complex_(APC/C)_(complex)
phosphorylated_anaphase_promoting_complex_(APC/C)_(complex)	component>	MCC_APC/C_complex_(complex)
hBUBR1_hBUB3_MAD2__CDC20_complex_(complex)	component>	MCC_APC/C_complex_(complex)
LIN54	component>	LIN9_LIN37_LIN52_LIN54_RBBP4_(complex)
LIN52	component>	LIN9_LIN37_LIN52_LIN54_RBBP4_(complex)
LIN37	component>	LIN9_LIN37_LIN52_LIN54_RBBP4_(complex)
LIN9	component>	LIN9_LIN37_LIN52_LIN54_RBBP4_(complex)
RBBP4	component>	LIN9_LIN37_LIN52_LIN54_RBBP4_(complex)
LIN54	component>	p-MuvB_complex_(complex)
LIN52	component>	p-MuvB_complex_(complex)
LIN37	component>	p-MuvB_complex_(complex)
LIN9	component>	p-MuvB_complex_(complex)
RBBP4	component>	p-MuvB_complex_(complex)
RBL2	component>	p130_E2F4/5_DP1/2_(complex)
DP1/2_(family)	component>	p130_E2F4/5_DP1/2_(complex)
E2F4/5_(family)	component>	p130_E2F4/5_DP1/2_(complex)
TFDP1	member>	DP1/2_(family)
TFDP2	member>	DP1/2_(family)
E2F4	member>	E2F4/5_(family)
E2F5	member>	E2F4/5_(family)
p-MuvB_complex_(complex)	component>	DREAM_complex_(complex)
p130_E2F4/5_DP1/2_(complex)	component>	DREAM_complex_(complex)
DP1/2_(family)	component>	p107_E2F4_DP1/2_(complex)
RBL1	component>	p107_E2F4_DP1/2_(complex)
E2F4	component>	p107_E2F4_DP1/2_(complex)
HDAC1	component>	HDAC1_p107_E2F4_DP1/2_(complex)
p107_E2F4_DP1/2_(complex)	component>	HDAC1_p107_E2F4_DP1/2_(complex)
HDAC1	component>	HDAC1_p130_E2F4/5_DP1/2_(complex)
p130_E2F4/5_DP1/2_(complex)	component>	HDAC1_p130_E2F4/5_DP1/2_(complex)
CCNA1	member>	Cyclin_A_(family)
CCNA2	member>	Cyclin_A_(family)
Cyclin_E/A_(family)	component>	Cyclin_E/A_Cdk2_(complex)
CDK2	component>	Cyclin_E/A_Cdk2_(complex)
Cyclin_A_(family)	member>	Cyclin_E/A_(family)
Cyclin_E_(family)	member>	Cyclin_E/A_(family)
Cyclin_E/A_Cdk2_(complex)	component>	p107_Cyclin_E/A_CDK2_(complex)
RBL1	component>	p107_Cyclin_E/A_CDK2_(complex)
Cyclin_E/A_Cdk2_(complex)	component>	p107_E2F4_DP1/2_Cyclin_E/A_CDK2_(complex)
p107_E2F4_DP1/2_(complex)	component>	p107_E2F4_DP1/2_Cyclin_E/A_CDK2_(complex)
Cyclin_E/A_Cdk2_(complex)	component>	p130_Cyclin_E/A_CDK2_(complex)
RBL2	component>	p130_Cyclin_E/A_CDK2_(complex)
Cyclin_E/A_Cdk2_(complex)	component>	p130_E2F4/5_DP1/2_Cyclin_E/A_CDK2_(complex)
p130_E2F4/5_DP1/2_(complex)	component>	p130_E2F4/5_DP1/2_Cyclin_E/A_CDK2_(complex)
CCND1	member>	Cyclin_D_(family)
CCND2	member>	Cyclin_D_(family)
CCND3	member>	Cyclin_D_(family)
CDK4	member>	Cdk4/6_(family)
CDK6	member>	Cdk4/6_(family)
Cyclin_D_(family)	component>	Cyclin_D_CDK4/6_p21/p27_complex_(complex)
Cdk4/6_(family)	component>	Cyclin_D_CDK4/6_p21/p27_complex_(complex)
p21/p27_(family)	component>	Cyclin_D_CDK4/6_p21/p27_complex_(complex)
INK4A_(family)	component>	Cdk4/6_INK4A_complex_(complex)
Cdk4/6_(family)	component>	Cdk4/6_INK4A_complex_(complex)
CDKN2B	member>	INK4A_(family)
CDKN2A	member>	INK4A_(family)
CDKN2C	member>	INK4A_(family)
CDKN2D	member>	INK4A_(family)
Cyclin_D_(family)	component>	Cyclin_D_Cdk4/6_p21/p27_(complex)
Cdk4/6_(family)	component>	Cyclin_D_Cdk4/6_p21/p27_(complex)
p21/p27_(family)	component>	Cyclin_D_Cdk4/6_p21/p27_(complex)
Cyclin_D_(family)	component>	Cyclin_D_phospho-CDK4/6_p21/p27_(complex)
phospho-CDK4/6_(family)	component>	Cyclin_D_phospho-CDK4/6_p21/p27_(complex)
p21/p27_(family)	component>	Cyclin_D_phospho-CDK4/6_p21/p27_(complex)
CDK4	member>	phospho-CDK4/6_(family)
CDK6	member>	phospho-CDK4/6_(family)
CDK7	component>	CAK_(complex)
CCNH	component>	CAK_(complex)
MNAT1	component>	CAK_(complex)
TFDP1	component>	Rb-E2F1/2/3_DP-1_complex_(complex)
RB1	component>	Rb-E2F1/2/3_DP-1_complex_(complex)
Cell_cycle_promoting_E2Fs_(family)	component>	Rb-E2F1/2/3_DP-1_complex_(complex)
E2F1	member>	Cell_cycle_promoting_E2Fs_(family)
E2F2	member>	Cell_cycle_promoting_E2Fs_(family)
E2F3	member>	Cell_cycle_promoting_E2Fs_(family)
TFDP1	component>	DP-1_E2F1/2/3_(complex)
Cell_cycle_promoting_E2Fs_(family)	component>	DP-1_E2F1/2/3_(complex)
DP1/2_(family)	component>	E2F4_DP1/2_(complex)
E2F4	component>	E2F4_DP1/2_(complex)
PP2A_regulatory_subunit_B_alpha/B__beta_(family)	component>	PP2A_with_regulatory_subunit_B_alpha_or_B__beta_(complex)
PP2A-subunit_A_(family)	component>	PP2A_with_regulatory_subunit_B_alpha_or_B__beta_(complex)
PP2A-catalytic_subunit_C_(family)	component>	PP2A_with_regulatory_subunit_B_alpha_or_B__beta_(complex)
PPP2R3B	member>	PP2A_regulatory_subunit_B_alpha/B__beta_(family)
PPP2R2A	member>	PP2A_regulatory_subunit_B_alpha/B__beta_(family)
PPP2R1A	member>	PP2A-subunit_A_(family)
PPP2R1B	member>	PP2A-subunit_A_(family)
PPP2CA	member>	PP2A-catalytic_subunit_C_(family)
PPP2CB	member>	PP2A-catalytic_subunit_C_(family)
DP1/2_(family)	component>	E2F4/5_DP1/2_(complex)
E2F4/5_(family)	component>	E2F4/5_DP1/2_(complex)
SCF(Skp2)_complex_(complex)	component>	SCF(Skp2)_Cks1_complex_(complex)
CKS1B	component>	SCF(Skp2)_Cks1_complex_(complex)
SKP2	component>	SCF(Skp2)_complex_(complex)
SKP1	component>	SCF(Skp2)_complex_(complex)
CUL1	component>	SCF(Skp2)_complex_(complex)
SCF(Skp2)_Cks1_complex_(complex)	component>	p-T401_S672_1035-RBL2_SCF(Skp2)_Cks1_(complex)
RBL2	component>	p-T401_S672_1035-RBL2_SCF(Skp2)_Cks1_(complex)
RPS27A	member>	UBIQ_HUMAN_(family)
UBA52	member>	UBIQ_HUMAN_(family)
UBB	member>	UBIQ_HUMAN_(family)
UBC	member>	UBIQ_HUMAN_(family)
UBIQ_HUMAN_(family)	component>	Ub-p-T401_S672_1035-RBL2_(complex)
RBL2	component>	Ub-p-T401_S672_1035-RBL2_(complex)
CDK2	component>	Cyclin_E_Cdk2_complex_(complex)
Cyclin_E_(family)	component>	Cyclin_E_Cdk2_complex_(complex)
Cyclin_E/A_Cdk2_(complex)	component>	Cyclin_E/A_Cdk2_p27/p21_complex_(complex)
p21/p27_(family)	component>	Cyclin_E/A_Cdk2_p27/p21_complex_(complex)
Cyclin_E/A_Cdk2_(complex)	component>	Cyclin_E/A_Cdk2_phospho-p27/p21_(complex)
phospho-p27/p21_(family)	component>	Cyclin_E/A_Cdk2_phospho-p27/p21_(complex)
CDKN1B	member>	phospho-p27/p21_(family)
CDKN1A	member>	phospho-p27/p21_(family)
SCF(Skp2)_Cks1_complex_(complex)	component>	Cyclin_E/A_Cdk2_phospho-p27/p21_SCF(Skp2)_Cks1_complex_(complex)
Cyclin_E/A_Cdk2_phospho-p27/p21_(complex)	component>	Cyclin_E/A_Cdk2_phospho-p27/p21_SCF(Skp2)_Cks1_complex_(complex)
Cyclin_E/A_Cdk2_phospho-p27/p21_SCF(Skp2)_Cks1_complex_(complex)	component>	Cyclin_E/A_Cdk2_multiubiquitinated_phospho-p27/p21_SCF(Skp2)_Cks1_complex_(complex)
UBIQ_HUMAN_(family)	component>	Cyclin_E/A_Cdk2_multiubiquitinated_phospho-p27/p21_SCF(Skp2)_Cks1_complex_(complex)
Cyclin_E_(family)	component>	Cyclin_E_phospho-Cdk2_Complex_(complex)
CDK2	component>	Cyclin_E_phospho-Cdk2_Complex_(complex)
CCNE1	component>	Cyclin_E1_Cdk2_complex_(complex)
CDK2	component>	Cyclin_E1_Cdk2_complex_(complex)
CCNE1	component>	Cyclin_E1_phospho-Cdk2_complex_(complex)
CDK2	component>	Cyclin_E1_phospho-Cdk2_complex_(complex)
CCNE2	component>	Cyclin_E2_Cdk2_complex_(complex)
CDK2	component>	Cyclin_E2_Cdk2_complex_(complex)
CDK2	component>	Cyclin_E2_phospho-Cdk2_complex_(complex)
CCNE2	component>	Cyclin_E2_phospho-Cdk2_complex_(complex)
MAX	component>	Myc/Max_heterodimer_(complex)
MYC	component>	Myc/Max_heterodimer_(complex)
Cyclin_E_(family)	component>	Cyclin_E_Phosho-Cdk2_(Thr_160)_(complex)
CDK2	component>	Cyclin_E_Phosho-Cdk2_(Thr_160)_(complex)
Cyclin_E_Phosho-Cdk2_(Thr_160)_(complex)	component>	Cyclin_E_Phospho-Cdk2(Thr160)_Rb_complex_(complex)
RB1	component>	Cyclin_E_Phospho-Cdk2(Thr160)_Rb_complex_(complex)
Cyclin_E_Phosho-Cdk2_(Thr_160)_(complex)	component>	Cyclin_E_phospho-Cdk2_(Thr_160)_phospho-Rb_(complex)
RB1	component>	Cyclin_E_phospho-Cdk2_(Thr_160)_phospho-Rb_(complex)
CDT1	member>	E2F1_targets_(family)
CDK1	member>	E2F1_targets_(family)
CDC45	member>	E2F1_targets_(family)
CCNA1	member>	E2F1_targets_(family)
DHFR	member>	E2F1_targets_(family)
RRM2	member>	E2F1_targets_(family)
CCNE1	member>	E2F1_targets_(family)
FBXO5	member>	E2F1_targets_(family)
ORC1	member>	E2F1_targets_(family)
PCNA	member>	E2F1_targets_(family)
POLA1	member>	E2F1_targets_(family)
CDC6	member>	E2F1_targets_(family)
TYMS	member>	E2F1_targets_(family)
CDC25A	member>	E2F1_targets_(family)
TK2	member>	E2F1_targets_(family)
TFDP1	component>	DP-1_E2F1_complex_(complex)
E2F1	component>	DP-1_E2F1_complex_(complex)
Mcm2-7_complex_(complex)	component>	pre-replicative_complex_(complex)
CDT1_CDC6_ORC_origin_complex_(complex)	component>	pre-replicative_complex_(complex)
CDC6_ORC_origin_complex_(complex)	component>	CDT1_CDC6_ORC_origin_complex_(complex)
CDT1	component>	CDT1_CDC6_ORC_origin_complex_(complex)
MCM10	component>	Mcm10_pre-replicative_complex_(complex)
pre-replicative_complex_(complex)	component>	Mcm10_pre-replicative_complex_(complex)
Mcm2-7_complex_(complex)	component>	phosphorylated_Mcm2-7_complex_(complex)
RPA3	component>	RPA_(complex)
RPA2	component>	RPA_(complex)
RPA4	component>	RPA_(complex)
RPA1	component>	RPA_(complex)
Cdc45_CDK_DDK_Mcm10_pre-replicative_complex_(complex)	component>	RPA_Cdc45_CDK_DDK_Mcm10_pre-replicative_complex_(complex)
RPA_(complex)	component>	RPA_Cdc45_CDK_DDK_Mcm10_pre-replicative_complex_(complex)
PRIM1	component>	DNA_Pol_alpha_primase_(complex)
POLA1	component>	DNA_Pol_alpha_primase_(complex)
PRIM2	component>	DNA_Pol_alpha_primase_(complex)
POLA2	component>	DNA_Pol_alpha_primase_(complex)
DNA_polymerase_epsilon_(complex)	component>	DNA_polymerase_epsilon_origin_complex_(complex)
POLE	component>	DNA_polymerase_epsilon_(complex)
POLE2	component>	DNA_polymerase_epsilon_(complex)
DNA_Pol_alpha_primase_(complex)	component>	DNA_polymerase_alpha_primase_DNA_polymerase_alpha_origin_complex_(complex)
DNA_polymerase_epsilon_origin_complex_(complex)	component>	DNA_polymerase_alpha_primase_DNA_polymerase_alpha_origin_complex_(complex)
RNA_primer_origin_duplex_DNA_polymerase_alpha_primase_complex_(complex)	component>	RNA_primer-DNA_primer_origin_duplex_(complex)
DNA_Pol_alpha_primase_(complex)	component>	RNA_primer_origin_duplex_DNA_polymerase_alpha_primase_complex_(complex)
RB1	component>	Rb1_RNA_primer-DNA_primer_origin_duplex_with_DNA_damage_(complex)
RNA_primer-DNA_primer_origin_duplex_with_DNA_damage_(complex)	component>	Rb1_RNA_primer-DNA_primer_origin_duplex_with_DNA_damage_(complex)
PPP2R3B	component>	Serine/threonine-protein_phosphatase_2A_complex_with__regulatory_subunit_PPP2R3B_(complex)
PP2A-subunit_A_(family)	component>	Serine/threonine-protein_phosphatase_2A_complex_with__regulatory_subunit_PPP2R3B_(complex)
PP2A-catalytic_subunit_C_(family)	component>	Serine/threonine-protein_phosphatase_2A_complex_with__regulatory_subunit_PPP2R3B_(complex)
Rb1_RNA_primer-DNA_primer_origin_duplex_with_DNA_damage_(complex)	component>	Aborted_replication_complex_(complex)
DP-1_E2F1_complex_(complex)	component>	Aborted_replication_complex_(complex)
CDK1	component>	Cyclin_B_Cdk1_complex_(complex)
Cyclin_B_(family)	component>	Cyclin_B_Cdk1_complex_(complex)
ORC_origin_(complex)	component>	ORC_origin_cyclin_B_cdk1_complex_(complex)
Cyclin_B_Cdk1_complex_(complex)	component>	ORC_origin_cyclin_B_cdk1_complex_(complex)
CDK2	component>	Cyclin_A_Cdk2_complex_(complex)
Cyclin_A_(family)	component>	Cyclin_A_Cdk2_complex_(complex)
CDK2	component>	Cyclin_A_phospho-Cdk2(Tyr_15)_(complex)
Cyclin_A_(family)	component>	Cyclin_A_phospho-Cdk2(Tyr_15)_(complex)
CDC25A	member>	Cdc25_A/B_(family)
CDC25B	member>	Cdc25_A/B_(family)
CDK2	component>	Cyclin_A_phospho-Cdk2(Thr160)_complex_(complex)
Cyclin_A_(family)	component>	Cyclin_A_phospho-Cdk2(Thr160)_complex_(complex)
Cyclin_A_Cdk2_complex_(complex)	component>	Cyclin_A_Cdk2_p21/p27_complex_(complex)
p21/p27_(family)	component>	Cyclin_A_Cdk2_p21/p27_complex_(complex)
Cyclin_A_Cdk2_complex_(complex)	component>	Cyclin_A_Cdk2_phospho-p27/p21_complex_(complex)
phospho-p27/p21_(family)	component>	Cyclin_A_Cdk2_phospho-p27/p21_complex_(complex)
Cyclin_A_Cdk1_substrate_proteins_(family)	component>	Cyclin_A_Cdk2_substrate_complex_(complex)
Cyclin_A_phospho-Cdk2(Thr160)_complex_(complex)	component>	Cyclin_A_Cdk2_substrate_complex_(complex)
FZR1	member>	Cyclin_A_Cdk1_substrate_proteins_(family)
CDKN1A	member>	Cyclin_A_Cdk1_substrate_proteins_(family)
CDKN1B	member>	Cyclin_A_Cdk1_substrate_proteins_(family)
RB1	member>	Cyclin_A_Cdk1_substrate_proteins_(family)
phosphorylated_Cyclin_A_Cdk2_substrate_proteins_(family)	component>	Cyclin_A_Cdk2_phosphorylated_substrate_complex_(complex)
Cyclin_A_phospho-Cdk2(Thr160)_complex_(complex)	component>	Cyclin_A_Cdk2_phosphorylated_substrate_complex_(complex)
FZR1	member>	phosphorylated_Cyclin_A_Cdk2_substrate_proteins_(family)
CDKN1A	member>	phosphorylated_Cyclin_A_Cdk2_substrate_proteins_(family)
CDKN1B	member>	phosphorylated_Cyclin_A_Cdk2_substrate_proteins_(family)
RB1	member>	phosphorylated_Cyclin_A_Cdk2_substrate_proteins_(family)
Mcm2-7_complex_(complex)	component>	pre-replicative_complex_(Orc1-minus)_(complex)
ORC3	component>	pre-replicative_complex_(Orc1-minus)_(complex)
ORC6	component>	pre-replicative_complex_(Orc1-minus)_(complex)
Orc2_associated_with_MCM8_(complex)	component>	pre-replicative_complex_(Orc1-minus)_(complex)
CDC6	component>	pre-replicative_complex_(Orc1-minus)_(complex)
ORC4	component>	pre-replicative_complex_(Orc1-minus)_(complex)
CDT1	component>	pre-replicative_complex_(Orc1-minus)_(complex)
ORC5	component>	pre-replicative_complex_(Orc1-minus)_(complex)
ORC1	component>	ubiquitinated_Orc1_(complex)
UBIQ_HUMAN_(family)	component>	ubiquitinated_Orc1_(complex)
ubiquitin_(family)	component>	ubiquitinated_Orc1_(complex)
ubiquitin_(family)	component>	ubiquitinated_Cdc6_(complex)
CDC6	component>	ubiquitinated_Cdc6_(complex)
MCM4	component>	replicative_helicase_(complex)
MCM6	component>	replicative_helicase_(complex)
MCM7	component>	replicative_helicase_(complex)
GINS4	component>	GINS_complex_(complex)
GINS1	component>	GINS_complex_(complex)
GINS2	component>	GINS_complex_(complex)
Mcm2-7_complex_(complex)	component>	Unwinding_complex_at_replication_fork_(complex)
GINS_complex_(complex)	component>	Unwinding_complex_at_replication_fork_(complex)
CDC45	component>	Unwinding_complex_at_replication_fork_(complex)
RFC3	component>	RFC_Heteropentamer_(complex)
RFC2	component>	RFC_Heteropentamer_(complex)
RFC5	component>	RFC_Heteropentamer_(complex)
RFC4	component>	RFC_Heteropentamer_(complex)
RFC1	component>	RFC_Heteropentamer_(complex)
RFC_Heteropentamer_(complex)	component>	RFC_Heteropentamer_RNA_primer-DNA_primer_origin_duplex_(complex)
RNA_primer-DNA_primer_origin_duplex_(complex)	component>	RFC_Heteropentamer_RNA_primer-DNA_primer_origin_duplex_(complex)
PCNA	component>	PCNA_homotrimer_(complex)
PCNA_homotrimer_(complex)	component>	RFC_Heteropentamer_RNA_primer-DNA_primer_origin_duplex_PCNA_homotrimer_(complex)
RFC_Heteropentamer_RNA_primer-DNA_primer_origin_duplex_(complex)	component>	RFC_Heteropentamer_RNA_primer-DNA_primer_origin_duplex_PCNA_homotrimer_(complex)
PCNA_homotrimer_(complex)	component>	RNA_primer-DNA_primer_origin_duplex_PCNA_(complex)
RNA_primer-DNA_primer_origin_duplex_(complex)	component>	RNA_primer-DNA_primer_origin_duplex_PCNA_(complex)
POLD3	component>	DNA_Polymerase_delta_tetramer_(complex)
POLD2	component>	DNA_Polymerase_delta_tetramer_(complex)
POLD4	component>	DNA_Polymerase_delta_tetramer_(complex)
POLD1	component>	DNA_Polymerase_delta_tetramer_(complex)
DNA_Polymerase_delta_tetramer_(complex)	component>	Processive_complex_(complex)
RNA_primer-DNA_primer_origin_duplex_PCNA_(complex)	component>	Processive_complex_(complex)
Processive_complex_(complex)	component>	Processive_complex_Okazaki_fragment_complex_(complex)
Processive_complex_Okazaki_fragment_complex_(complex)	component>	Processive_complex_Okazaki_fragment_Flap_(complex)
RPA_heterotrimer_(complex)	component>	Processive_complex_Okazaki_fragment_Flap_RPA_heterotrimer_(complex)
Processive_complex_Okazaki_fragment_Flap_(complex)	component>	Processive_complex_Okazaki_fragment_Flap_RPA_heterotrimer_(complex)
Processive_complex_Okazaki_fragment_Flap_RPA_heterotrimer_(complex)	component>	Processive_complex_Okazaki_fragment_Flap_RPA_heterotrimer_dna2_(complex)
DNA2	component>	Processive_complex_Okazaki_fragment_Flap_RPA_heterotrimer_dna2_(complex)
Processive_complex_(complex)	component>	Processive_complex_Okazaki_fragments_Remaining_Flap_(complex)
Processive_complex_(complex)	component>	Processive_complex_nicked_DNA_from_adjacent_Okazaki_fragments_(complex)
CCND1	component>	Cyclin_D1_Cdk4_(complex)
CDK4	component>	Cyclin_D1_Cdk4_(complex)
CCND1	component>	phospho(T286)-Cyclin_D1_Cdk4_(complex)
CDK4	component>	phospho(T286)-Cyclin_D1_Cdk4_(complex)
ubiquitin_(family)	component>	multi-ubiquitinated_phospho-(T286)_Cyclin_D1_(complex)
CCND1	component>	multi-ubiquitinated_phospho-(T286)_Cyclin_D1_(complex)
Cohesin_PDS5_WAPAL_(complex)	component>	Cohesin_PDS5_WAPAL_Chromosomal_Arm_(complex)
Cohesin_Complex_(complex)	component>	Cohesin_PDS5_WAPAL_(complex)
PDS5A/PDS5B_(family)	component>	Cohesin_PDS5_WAPAL_(complex)
WAPAL	component>	Cohesin_PDS5_WAPAL_(complex)
STAG1	component>	Cohesin_Complex_(complex)
STAG2	component>	Cohesin_Complex_(complex)
SMC1A	component>	Cohesin_Complex_(complex)
RAD21	component>	Cohesin_Complex_(complex)
SMC3	component>	Cohesin_Complex_(complex)
PDS5A	member>	PDS5A/PDS5B_(family)
PDS5B	member>	PDS5A/PDS5B_(family)
Ac-Cohesin_PDS5_WAPAL_(complex)	component>	Ac-Cohesin_PDS5_WAPAL_Chromosomal_Arm_(complex)
Ac-Cohesin_Complex_(complex)	component>	Ac-Cohesin_PDS5_WAPAL_(complex)
PDS5A/PDS5B_(family)	component>	Ac-Cohesin_PDS5_WAPAL_(complex)
WAPAL	component>	Ac-Cohesin_PDS5_WAPAL_(complex)
SMC3	component>	Ac-Cohesin_Complex_(complex)
STAG1	component>	Ac-Cohesin_Complex_(complex)
STAG2	component>	Ac-Cohesin_Complex_(complex)
SMC1A	component>	Ac-Cohesin_Complex_(complex)
RAD21	component>	Ac-Cohesin_Complex_(complex)
ESCO1	member>	ESCO1/ESCO2_(family)
ESCO2	member>	ESCO1/ESCO2_(family)
Cohesin_PDS5_WAPAL_(complex)	component>	Cohesin_PDS5_WAPAL_Centromere_(complex)
Ac-Cohesin_PDS5_WAPAL_(complex)	component>	Ac-Cohesin_PDS5_WAPAL_Centromere_(complex)
Ac-Cohesin_PDS5_Sororin_WAPAL_(complex)	component>	Sister_Chromosomal_Arms_Ac-Cohesin_PDS5_CDCA5_WAPAL_(complex)
CDCA5	component>	Ac-Cohesin_PDS5_Sororin_WAPAL_(complex)
PDS5A/PDS5B_(family)	component>	Ac-Cohesin_PDS5_Sororin_WAPAL_(complex)
Ac-Cohesin_Complex_(complex)	component>	Ac-Cohesin_PDS5_Sororin_WAPAL_(complex)
WAPAL	component>	Ac-Cohesin_PDS5_Sororin_WAPAL_(complex)
Centromere_Ac-Cohesin_PDS5_CDCA5_WAPAL_(complex)	component>	Sister_Centromeres_Ac-Cohesin_PDS5_CDCA5_WAPAL_(complex)
Ac-Cohesin_PDS5_Sororin_WAPAL_(complex)	component>	Centromere_Ac-Cohesin_PDS5_CDCA5_WAPAL_(complex)
Acetylated_Cohesin_Complex_(complex)	component>	Ac-Cohesin_PDS5_Sororin_WAPAL_(complex)
RAD21	component>	Acetylated_Cohesin_Complex_(complex)
STAG2	component>	Acetylated_Cohesin_Complex_(complex)
SMC1A	component>	Acetylated_Cohesin_Complex_(complex)
SMC3	component>	Acetylated_Cohesin_Complex_(complex)
STAG1	component>	Acetylated_Cohesin_Complex_(complex)
Orc5_Orc3_Orc2_origin_(complex)	component>	Orc4_Orc5_Orc3_Orc2_origin_(complex)
ORC4	component>	Orc4_Orc5_Orc3_Orc2_origin_(complex)
Orc3_Orc2_origin_(complex)	component>	Orc5_Orc3_Orc2_origin_(complex)
ORC5	component>	Orc5_Orc3_Orc2_origin_(complex)
ORC3	component>	Orc3_Orc2_origin_(complex)
Orc2_origin_(complex)	component>	Orc3_Orc2_origin_(complex)
ORC2	component>	Orc2_origin_(complex)
Orc4_Orc5_Orc3_Orc2_origin_(complex)	component>	Orc1_Orc4_Orc5_Orc3_Orc2_origin_(complex)
ORC1	component>	Orc1_Orc4_Orc5_Orc3_Orc2_origin_(complex)
GMNN	component>	Cdt1_geminin_(complex)
CDT1	component>	Cdt1_geminin_(complex)
GMNN	component>	geminin_ubiquitin_complex_(complex)
ubiquitin_(family)	component>	geminin_ubiquitin_complex_(complex)
E2F1	member>	E2F1/E2F3_(family)
E2F3	member>	E2F1/E2F3_(family)
E2F1/E2F3_(family)	component>	Cyclin_A_phospho-Cdk2(Thr160)_E2F1/E2F3_complex_(complex)
Cyclin_A_phospho-Cdk2(Thr160)_complex_(complex)	component>	Cyclin_A_phospho-Cdk2(Thr160)_E2F1/E2F3_complex_(complex)
phospho-E2F1/E2F3_(family)	component>	Cyclin_A_phospho-Cdk2(Thr160)_phospho-E2F1/E2F2_complex_(complex)
Cyclin_A_phospho-Cdk2(Thr160)_complex_(complex)	component>	Cyclin_A_phospho-Cdk2(Thr160)_phospho-E2F1/E2F2_complex_(complex)
E2F1	member>	phospho-E2F1/E2F3_(family)
E2F3	member>	phospho-E2F1/E2F3_(family)
CDK1	component>	Cyclin_A_Cdc2_(complex)
Cyclin_A_(family)	component>	Cyclin_A_Cdc2_(complex)
Cyclin_A_(family)	component>	phospho-Cdc2(Thr_14)_Cyclin_A_(complex)
CDK1	component>	phospho-Cdc2(Thr_14)_Cyclin_A_(complex)
CDK1	component>	Cyclin_A_phospho-Cdc2(Thr_14)_(complex)
Cyclin_A_(family)	component>	Cyclin_A_phospho-Cdc2(Thr_14)_(complex)
Cyclin_A_(family)	component>	Cyclin_A_phospho-Cdc2(Thr_14__Thr_161)_(complex)
CDK1	component>	Cyclin_A_phospho-Cdc2(Thr_14__Thr_161)_(complex)
CDK1	component>	Cyclin_A_phospho-Cdc2(Thr_161__Thr_14__Tyr_15)_(complex)
Cyclin_A_(family)	component>	Cyclin_A_phospho-Cdc2(Thr_161__Thr_14__Tyr_15)_(complex)
Cyclin_A_(family)	component>	Cyclin_A_phospho-Cdc2(Thr_161)_(complex)
CDK1	component>	Cyclin_A_phospho-Cdc2(Thr_161)_(complex)
CDC25A	member>	Cdc25_(family)
CDC25B	member>	Cdc25_(family)
CDC25C	member>	Cdc25_(family)
CDK1	component>	Cyclin_A1_phospho-Cdc2(Thr161)_(complex)
CCNA1	component>	Cyclin_A1_phospho-Cdc2(Thr161)_(complex)
CDK1	component>	Cyclin_A2_phospho-Cdc2(Thr_161)_(complex)
CCNA2	component>	Cyclin_A2_phospho-Cdc2(Thr_161)_(complex)
Cyclin_B1_phospho-Cdc2_(_Thr_14)_(complex)	member>	cytoplasmic_Cyclin_B1_Cdc2_complexes_(family)
Cyclin_B1_phospho-Cdc2(Thr_161__Thr_14__Tyr_15)_(complex)	member>	cytoplasmic_Cyclin_B1_Cdc2_complexes_(family)
phospho-cyclin_B1(CRS)_phosph-Cdc2(Thr_161)_(complex)	member>	cytoplasmic_Cyclin_B1_Cdc2_complexes_(family)
CCNB1	component>	Cyclin_B1_phospho-Cdc2_(_Thr_14)_(complex)
CDK1	component>	Cyclin_B1_phospho-Cdc2_(_Thr_14)_(complex)
CCNB1	component>	phospho-cyclin_B1(CRS)_phosph-Cdc2(Thr_161)_(complex)
CDK1	component>	phospho-cyclin_B1(CRS)_phosph-Cdc2(Thr_161)_(complex)
nuclear_Cyclin_B1_phospho-Cdc2_(_Thr_14)_complexes_(complex)	member>	nuclear_Cyclin_B1_Cdc2_complexes_(family)
Cyclin_B1_phospho-Cdc2(Thr_161__Thr_14__Tyr_15)_(complex)	member>	nuclear_Cyclin_B1_Cdc2_complexes_(family)
phospho-Cyclin_B1_phospho-Cdc2(Thr_161)_(complex)	member>	nuclear_Cyclin_B1_Cdc2_complexes_(family)
CDK1	component>	nuclear_Cyclin_B1_phospho-Cdc2_(_Thr_14)_complexes_(complex)
CCNB1	component>	nuclear_Cyclin_B1_phospho-Cdc2_(_Thr_14)_complexes_(complex)
CDK1	component>	phospho-Cyclin_B1_phospho-Cdc2(Thr_161)_(complex)
CCNB1	component>	phospho-Cyclin_B1_phospho-Cdc2(Thr_161)_(complex)
CCNB1	component>	Phospho-Cyclin_B1_(CRS)_phospho-Cdc2(Thr_161)_(complex)
CDK1	component>	Phospho-Cyclin_B1_(CRS)_phospho-Cdc2(Thr_161)_(complex)
Cyclin_B1_phospho-Cdc2(Thr_161)_(complex)	member>	CRS_kinase_(family)
PLK1	member>	CRS_kinase_(family)
CDK1	component>	phospho-Cyclin_B1(CRS)_phospho-Cdc2_(Thr_161)_(complex)
CCNB1	component>	phospho-Cyclin_B1(CRS)_phospho-Cdc2_(Thr_161)_(complex)
phospho-Cyclin_B1(CRS)_phospho-Cdc2_(Thr_161)_(complex)	member>	active_nuclear_Cyclin_B1_Cdc2_complexes_(family)
Cyclin_B1_phospho-Cdc2(Thr_161)_(complex)	member>	active_nuclear_Cyclin_B1_Cdc2_complexes_(family)
CDK1	component>	Cyclin_B2_phospho-Cdc2(Thr_14__Thr_161)_(complex)
CCNB2	component>	Cyclin_B2_phospho-Cdc2(Thr_14__Thr_161)_(complex)
CDK1	component>	Cyclin_B2_phospho-Cdc2(Thr_161)_(complex)
CCNB2	component>	Cyclin_B2_phospho-Cdc2(Thr_161)_(complex)
RAB8A_GTP_(complex)	component>	OPTN_RAB8A_GTP_(complex)
OPTN	component>	OPTN_RAB8A_GTP_(complex)
RAB8A	component>	RAB8A_GTP_(complex)
PPP1R12A	component>	Myosin_Phosphatase_(p-S473-MYPT1)_(complex)
PPP1R12B-4	component>	Myosin_Phosphatase_(p-S473-MYPT1)_(complex)
PPP1CB	component>	Myosin_Phosphatase_(p-S473-MYPT1)_(complex)
DCTN1-2	component>	centrosome_(complex)
TUBA4A	component>	centrosome_(complex)
CDK5RAP2	component>	centrosome_(complex)
DCTN3	component>	centrosome_(complex)
PRKACA	component>	centrosome_(complex)
HAUS2	component>	centrosome_(complex)
CEP57	component>	centrosome_(complex)
CEP110	component>	centrosome_(complex)
PLK4	component>	centrosome_(complex)
AZI1	component>	centrosome_(complex)
CEP152	component>	centrosome_(complex)
CKAP5	component>	centrosome_(complex)
NDE1	component>	centrosome_(complex)
TUBB2C	component>	centrosome_(complex)
SSNA1	component>	centrosome_(complex)
CEP63	component>	centrosome_(complex)
PAFAH1B1	component>	centrosome_(complex)
DYNLL1	component>	centrosome_(complex)
ACTR1A	component>	centrosome_(complex)
CEP72	component>	centrosome_(complex)
YWHAG	component>	centrosome_(complex)
CSNK1E	component>	centrosome_(complex)
TUBA1A	component>	centrosome_(complex)
NEDD1	component>	centrosome_(complex)
PLK1	component>	centrosome_(complex)
NEK2	component>	centrosome_(complex)
MAPRE1	component>	centrosome_(complex)
YWHAE	component>	centrosome_(complex)
CLASP1	component>	centrosome_(complex)
TUBG1	component>	centrosome_(complex)
CEP192	component>	centrosome_(complex)
TUBB	component>	centrosome_(complex)
O43303	component>	centrosome_(complex)
TUBB4	component>	centrosome_(complex)
CEP70	component>	centrosome_(complex)
CEP250	component>	centrosome_(complex)
SDCCAG8	component>	centrosome_(complex)
CSNK1D	component>	centrosome_(complex)
AKAP9	component>	centrosome_(complex)
HSP90AA1	component>	centrosome_(complex)
ALMS1	component>	centrosome_(complex)
CEP164	component>	centrosome_(complex)
CENPJ	component>	centrosome_(complex)
CEP78	component>	centrosome_(complex)
PPP2R1A	component>	centrosome_(complex)
DYNC1I2	component>	centrosome_(complex)
ODF2	component>	centrosome_(complex)
CEP135	component>	centrosome_(complex)
NINL	component>	centrosome_(complex)
PCM1	component>	centrosome_(complex)
CEP76	component>	centrosome_(complex)
CETN2	component>	centrosome_(complex)
TSGA14	component>	centrosome_(complex)
FGFR1OP	component>	centrosome_(complex)
DYNC1H1	component>	centrosome_(complex)
CEP290	component>	centrosome_(complex)
CDK1	component>	centrosome_(complex)
PRKAR2B	component>	centrosome_(complex)
SFI1	component>	centrosome_(complex)
OFD1	component>	centrosome_(complex)
DCTN2	component>	centrosome_(complex)
PCNT	component>	centrosome_(complex)
CDK11B	member>	CDK11p58_(family)
CDK11A	member>	CDK11p58_(family)
centrosome_(complex)	component>	Centrosomes_containing_recruited_CDK11p58_(complex)
CDK11p58_(family)	component>	Centrosomes_containing_recruited_CDK11p58_(complex)
PLK1	component>	Centrosome_associated__Plk1_(complex)
centrosome_(complex)	component>	Centrosome_associated__Plk1_(complex)
NUMA1	component>	NuMA_homodimer_(complex)
gamma-tubulin_complex_(complex)	component>	centrosome-nucleated_microtubules_(complex)
gamma-TuSC_(complex)	component>	gamma-tubulin_complex_(complex)
TUBGCP6	component>	gamma-tubulin_complex_(complex)
TUBGCP4	component>	gamma-tubulin_complex_(complex)
TUBGCP5	component>	gamma-tubulin_complex_(complex)
NEDD1	component>	gamma-tubulin_complex_(complex)
TUBG1	component>	gamma-TuSC_(complex)
TUBGCP3	component>	gamma-TuSC_(complex)
TUBGCP2	component>	gamma-TuSC_(complex)
TUBG2	component>	gamma-TuSC_(complex)
NuMA_homodimer_(complex)	component>	centrosome-associated_NuMA_(complex)
centrosome-nucleated_microtubules_(complex)	component>	centrosome-associated_NuMA_(complex)
NuMA_homodimer_(complex)	component>	NuMA-bound_microtubules_(complex)
centrosome-nucleated_microtubules_(complex)	component>	NuMA-bound_microtubules_(complex)
gamma-tubulin_complex_(complex)	component>	Mature_centrosomes_enriched_in_gamma-TURC_complexes_(complex)
centrosome_(complex)	component>	Mature_centrosomes_enriched_in_gamma-TURC_complexes_(complex)
DCTN1-2	component>	cNAP-1_depleted_centrosome_(complex)
TUBA4A	component>	cNAP-1_depleted_centrosome_(complex)
CDK5RAP2	component>	cNAP-1_depleted_centrosome_(complex)
DCTN3	component>	cNAP-1_depleted_centrosome_(complex)
PRKACA	component>	cNAP-1_depleted_centrosome_(complex)
HAUS2	component>	cNAP-1_depleted_centrosome_(complex)
CEP57	component>	cNAP-1_depleted_centrosome_(complex)
CEP110	component>	cNAP-1_depleted_centrosome_(complex)
PLK4	component>	cNAP-1_depleted_centrosome_(complex)
AZI1	component>	cNAP-1_depleted_centrosome_(complex)
CEP152	component>	cNAP-1_depleted_centrosome_(complex)
CKAP5	component>	cNAP-1_depleted_centrosome_(complex)
NDE1	component>	cNAP-1_depleted_centrosome_(complex)
TUBB2C	component>	cNAP-1_depleted_centrosome_(complex)
SSNA1	component>	cNAP-1_depleted_centrosome_(complex)
CEP63	component>	cNAP-1_depleted_centrosome_(complex)
PAFAH1B1	component>	cNAP-1_depleted_centrosome_(complex)
DYNLL1	component>	cNAP-1_depleted_centrosome_(complex)
ACTR1A	component>	cNAP-1_depleted_centrosome_(complex)
CEP72	component>	cNAP-1_depleted_centrosome_(complex)
YWHAG	component>	cNAP-1_depleted_centrosome_(complex)
CSNK1E	component>	cNAP-1_depleted_centrosome_(complex)
TUBA1A	component>	cNAP-1_depleted_centrosome_(complex)
NEDD1	component>	cNAP-1_depleted_centrosome_(complex)
PLK1	component>	cNAP-1_depleted_centrosome_(complex)
NEK2	component>	cNAP-1_depleted_centrosome_(complex)
MAPRE1	component>	cNAP-1_depleted_centrosome_(complex)
YWHAE	component>	cNAP-1_depleted_centrosome_(complex)
CLASP1	component>	cNAP-1_depleted_centrosome_(complex)
TUBG1	component>	cNAP-1_depleted_centrosome_(complex)
CEP192	component>	cNAP-1_depleted_centrosome_(complex)
TUBB	component>	cNAP-1_depleted_centrosome_(complex)
O43303	component>	cNAP-1_depleted_centrosome_(complex)
TUBB4	component>	cNAP-1_depleted_centrosome_(complex)
CEP70	component>	cNAP-1_depleted_centrosome_(complex)
SDCCAG8	component>	cNAP-1_depleted_centrosome_(complex)
CSNK1D	component>	cNAP-1_depleted_centrosome_(complex)
AKAP9	component>	cNAP-1_depleted_centrosome_(complex)
HSP90AA1	component>	cNAP-1_depleted_centrosome_(complex)
ALMS1	component>	cNAP-1_depleted_centrosome_(complex)
CEP164	component>	cNAP-1_depleted_centrosome_(complex)
CENPJ	component>	cNAP-1_depleted_centrosome_(complex)
CEP78	component>	cNAP-1_depleted_centrosome_(complex)
PPP2R1A	component>	cNAP-1_depleted_centrosome_(complex)
DYNC1I2	component>	cNAP-1_depleted_centrosome_(complex)
ODF2	component>	cNAP-1_depleted_centrosome_(complex)
CEP135	component>	cNAP-1_depleted_centrosome_(complex)
NINL	component>	cNAP-1_depleted_centrosome_(complex)
PCM1	component>	cNAP-1_depleted_centrosome_(complex)
CEP76	component>	cNAP-1_depleted_centrosome_(complex)
CETN2	component>	cNAP-1_depleted_centrosome_(complex)
TSGA14	component>	cNAP-1_depleted_centrosome_(complex)
FGFR1OP	component>	cNAP-1_depleted_centrosome_(complex)
DYNC1H1	component>	cNAP-1_depleted_centrosome_(complex)
CEP290	component>	cNAP-1_depleted_centrosome_(complex)
CDK1	component>	cNAP-1_depleted_centrosome_(complex)
PRKAR2B	component>	cNAP-1_depleted_centrosome_(complex)
SFI1	component>	cNAP-1_depleted_centrosome_(complex)
OFD1	component>	cNAP-1_depleted_centrosome_(complex)
DCTN2	component>	cNAP-1_depleted_centrosome_(complex)
PCNT	component>	cNAP-1_depleted_centrosome_(complex)
DCTN1-2	component>	centrosome_containing_phosphorylated_Nlp_(complex)
TUBA4A	component>	centrosome_containing_phosphorylated_Nlp_(complex)
CDK5RAP2	component>	centrosome_containing_phosphorylated_Nlp_(complex)
NINL	component>	centrosome_containing_phosphorylated_Nlp_(complex)
DCTN3	component>	centrosome_containing_phosphorylated_Nlp_(complex)
PRKACA	component>	centrosome_containing_phosphorylated_Nlp_(complex)
HAUS2	component>	centrosome_containing_phosphorylated_Nlp_(complex)
CEP57	component>	centrosome_containing_phosphorylated_Nlp_(complex)
CEP110	component>	centrosome_containing_phosphorylated_Nlp_(complex)
PLK4	component>	centrosome_containing_phosphorylated_Nlp_(complex)
AZI1	component>	centrosome_containing_phosphorylated_Nlp_(complex)
CEP152	component>	centrosome_containing_phosphorylated_Nlp_(complex)
CKAP5	component>	centrosome_containing_phosphorylated_Nlp_(complex)
NDE1	component>	centrosome_containing_phosphorylated_Nlp_(complex)
TUBB2C	component>	centrosome_containing_phosphorylated_Nlp_(complex)
SSNA1	component>	centrosome_containing_phosphorylated_Nlp_(complex)
CEP63	component>	centrosome_containing_phosphorylated_Nlp_(complex)
PAFAH1B1	component>	centrosome_containing_phosphorylated_Nlp_(complex)
DYNLL1	component>	centrosome_containing_phosphorylated_Nlp_(complex)
ACTR1A	component>	centrosome_containing_phosphorylated_Nlp_(complex)
CEP72	component>	centrosome_containing_phosphorylated_Nlp_(complex)
YWHAG	component>	centrosome_containing_phosphorylated_Nlp_(complex)
CSNK1E	component>	centrosome_containing_phosphorylated_Nlp_(complex)
TUBA1A	component>	centrosome_containing_phosphorylated_Nlp_(complex)
NEDD1	component>	centrosome_containing_phosphorylated_Nlp_(complex)
PLK1	component>	centrosome_containing_phosphorylated_Nlp_(complex)
NEK2	component>	centrosome_containing_phosphorylated_Nlp_(complex)
MAPRE1	component>	centrosome_containing_phosphorylated_Nlp_(complex)
YWHAE	component>	centrosome_containing_phosphorylated_Nlp_(complex)
CLASP1	component>	centrosome_containing_phosphorylated_Nlp_(complex)
TUBG1	component>	centrosome_containing_phosphorylated_Nlp_(complex)
CEP192	component>	centrosome_containing_phosphorylated_Nlp_(complex)
TUBB	component>	centrosome_containing_phosphorylated_Nlp_(complex)
O43303	component>	centrosome_containing_phosphorylated_Nlp_(complex)
TUBB4	component>	centrosome_containing_phosphorylated_Nlp_(complex)
CEP70	component>	centrosome_containing_phosphorylated_Nlp_(complex)
CEP250	component>	centrosome_containing_phosphorylated_Nlp_(complex)
SDCCAG8	component>	centrosome_containing_phosphorylated_Nlp_(complex)
CSNK1D	component>	centrosome_containing_phosphorylated_Nlp_(complex)
AKAP9	component>	centrosome_containing_phosphorylated_Nlp_(complex)
HSP90AA1	component>	centrosome_containing_phosphorylated_Nlp_(complex)
ALMS1	component>	centrosome_containing_phosphorylated_Nlp_(complex)
CEP164	component>	centrosome_containing_phosphorylated_Nlp_(complex)
CENPJ	component>	centrosome_containing_phosphorylated_Nlp_(complex)
CEP78	component>	centrosome_containing_phosphorylated_Nlp_(complex)
PPP2R1A	component>	centrosome_containing_phosphorylated_Nlp_(complex)
DYNC1I2	component>	centrosome_containing_phosphorylated_Nlp_(complex)
ODF2	component>	centrosome_containing_phosphorylated_Nlp_(complex)
CEP135	component>	centrosome_containing_phosphorylated_Nlp_(complex)
PCM1	component>	centrosome_containing_phosphorylated_Nlp_(complex)
CEP76	component>	centrosome_containing_phosphorylated_Nlp_(complex)
CETN2	component>	centrosome_containing_phosphorylated_Nlp_(complex)
TSGA14	component>	centrosome_containing_phosphorylated_Nlp_(complex)
FGFR1OP	component>	centrosome_containing_phosphorylated_Nlp_(complex)
DYNC1H1	component>	centrosome_containing_phosphorylated_Nlp_(complex)
CEP290	component>	centrosome_containing_phosphorylated_Nlp_(complex)
CDK1	component>	centrosome_containing_phosphorylated_Nlp_(complex)
PRKAR2B	component>	centrosome_containing_phosphorylated_Nlp_(complex)
SFI1	component>	centrosome_containing_phosphorylated_Nlp_(complex)
OFD1	component>	centrosome_containing_phosphorylated_Nlp_(complex)
DCTN2	component>	centrosome_containing_phosphorylated_Nlp_(complex)
PCNT	component>	centrosome_containing_phosphorylated_Nlp_(complex)
DCTN1-2	component>	Nlp-depleted_centrosome_(complex)
TUBA4A	component>	Nlp-depleted_centrosome_(complex)
CDK5RAP2	component>	Nlp-depleted_centrosome_(complex)
DCTN3	component>	Nlp-depleted_centrosome_(complex)
PRKACA	component>	Nlp-depleted_centrosome_(complex)
HAUS2	component>	Nlp-depleted_centrosome_(complex)
CEP57	component>	Nlp-depleted_centrosome_(complex)
CEP110	component>	Nlp-depleted_centrosome_(complex)
PLK4	component>	Nlp-depleted_centrosome_(complex)
AZI1	component>	Nlp-depleted_centrosome_(complex)
CEP152	component>	Nlp-depleted_centrosome_(complex)
CKAP5	component>	Nlp-depleted_centrosome_(complex)
NDE1	component>	Nlp-depleted_centrosome_(complex)
TUBB2C	component>	Nlp-depleted_centrosome_(complex)
SSNA1	component>	Nlp-depleted_centrosome_(complex)
CEP63	component>	Nlp-depleted_centrosome_(complex)
PAFAH1B1	component>	Nlp-depleted_centrosome_(complex)
DYNLL1	component>	Nlp-depleted_centrosome_(complex)
ACTR1A	component>	Nlp-depleted_centrosome_(complex)
CEP72	component>	Nlp-depleted_centrosome_(complex)
YWHAG	component>	Nlp-depleted_centrosome_(complex)
CSNK1E	component>	Nlp-depleted_centrosome_(complex)
TUBA1A	component>	Nlp-depleted_centrosome_(complex)
NEDD1	component>	Nlp-depleted_centrosome_(complex)
PLK1	component>	Nlp-depleted_centrosome_(complex)
NEK2	component>	Nlp-depleted_centrosome_(complex)
MAPRE1	component>	Nlp-depleted_centrosome_(complex)
YWHAE	component>	Nlp-depleted_centrosome_(complex)
CLASP1	component>	Nlp-depleted_centrosome_(complex)
TUBG1	component>	Nlp-depleted_centrosome_(complex)
CEP192	component>	Nlp-depleted_centrosome_(complex)
TUBB	component>	Nlp-depleted_centrosome_(complex)
O43303	component>	Nlp-depleted_centrosome_(complex)
TUBB4	component>	Nlp-depleted_centrosome_(complex)
CEP70	component>	Nlp-depleted_centrosome_(complex)
CEP250	component>	Nlp-depleted_centrosome_(complex)
SDCCAG8	component>	Nlp-depleted_centrosome_(complex)
CSNK1D	component>	Nlp-depleted_centrosome_(complex)
AKAP9	component>	Nlp-depleted_centrosome_(complex)
HSP90AA1	component>	Nlp-depleted_centrosome_(complex)
ALMS1	component>	Nlp-depleted_centrosome_(complex)
CEP164	component>	Nlp-depleted_centrosome_(complex)
CENPJ	component>	Nlp-depleted_centrosome_(complex)
CEP78	component>	Nlp-depleted_centrosome_(complex)
PPP2R1A	component>	Nlp-depleted_centrosome_(complex)
DYNC1I2	component>	Nlp-depleted_centrosome_(complex)
ODF2	component>	Nlp-depleted_centrosome_(complex)
CEP135	component>	Nlp-depleted_centrosome_(complex)
PCM1	component>	Nlp-depleted_centrosome_(complex)
CEP76	component>	Nlp-depleted_centrosome_(complex)
CETN2	component>	Nlp-depleted_centrosome_(complex)
TSGA14	component>	Nlp-depleted_centrosome_(complex)
FGFR1OP	component>	Nlp-depleted_centrosome_(complex)
DYNC1H1	component>	Nlp-depleted_centrosome_(complex)
CEP290	component>	Nlp-depleted_centrosome_(complex)
CDK1	component>	Nlp-depleted_centrosome_(complex)
PRKAR2B	component>	Nlp-depleted_centrosome_(complex)
SFI1	component>	Nlp-depleted_centrosome_(complex)
OFD1	component>	Nlp-depleted_centrosome_(complex)
DCTN2	component>	Nlp-depleted_centrosome_(complex)
PCNT	component>	Nlp-depleted_centrosome_(complex)
GOLGA2	component>	GORASP1_GOLGA2_USO1_RAB1_GTP_(complex)
USO1_homodimer_(complex)	component>	GORASP1_GOLGA2_USO1_RAB1_GTP_(complex)
GORASP1	component>	GORASP1_GOLGA2_USO1_RAB1_GTP_(complex)
RAB1_GTP_(complex)	component>	GORASP1_GOLGA2_USO1_RAB1_GTP_(complex)
USO1	component>	USO1_homodimer_(complex)
RAB1A	component>	RAB1_GTP_(complex)
GORASP1	component>	p-T216_S274_S373-GORASP1_p-S37-GOLGA2_p-RAB1_GTP_(complex)
p-RAB1_GTP_(complex)	component>	p-T216_S274_S373-GORASP1_p-S37-GOLGA2_p-RAB1_GTP_(complex)
GOLGA2	component>	p-T216_S274_S373-GORASP1_p-S37-GOLGA2_p-RAB1_GTP_(complex)
p-RAB1_(family)	component>	p-RAB1_GTP_(complex)
RAB1A	member>	p-RAB1_(family)
RAB1B	member>	p-RAB1_(family)
CDK1	component>	CCNB_p-T161-CDK1_(complex)
Cyclin_B_(family)	component>	CCNB_p-T161-CDK1_(complex)
PLK1	component>	p-T216_S274_S373-GORASP1_p-S37-GOLGA2_p-RAB1_GTP_PLK1_(complex)
p-T216_S274_S373-GORASP1_p-S37-GOLGA2_p-RAB1_GTP_(complex)	component>	p-T216_S274_S373-GORASP1_p-S37-GOLGA2_p-RAB1_GTP_PLK1_(complex)
PLK1	component>	p-T216_S189_S274_S373-GORASP1_p-S37-GOLGA2_p-RAB1_GTP_PLK1_(complex)
p-RAB1_GTP_(complex)	component>	p-T216_S189_S274_S373-GORASP1_p-S37-GOLGA2_p-RAB1_GTP_PLK1_(complex)
GOLGA2	component>	p-T216_S189_S274_S373-GORASP1_p-S37-GOLGA2_p-RAB1_GTP_PLK1_(complex)
GORASP1	component>	p-T216_S189_S274_S373-GORASP1_p-S37-GOLGA2_p-RAB1_GTP_PLK1_(complex)
GORASP2	component>	GORASP2_BLZF1_RAB2A_GTP_(complex)
RAB2A_GTP_(complex)	component>	GORASP2_BLZF1_RAB2A_GTP_(complex)
BLZF1	component>	GORASP2_BLZF1_RAB2A_GTP_(complex)
RAB2A	component>	RAB2A_GTP_(complex)
RAB2A_GTP_(complex)	component>	p-T222_225-GORASP2_BLZF1_RAB2A_GTP_(complex)
BLZF1	component>	p-T222_225-GORASP2_BLZF1_RAB2A_GTP_(complex)
GORASP2	component>	p-T222_225-GORASP2_BLZF1_RAB2A_GTP_(complex)
p-Y204-ERK1-3_homodimer_(complex)	member>	p-Y204-MAPK3-3/p-T185_Y187-MAPK1_homodimer_(family)
phospho-ERK-2_dimer_(complex)	member>	p-Y204-MAPK3-3/p-T185_Y187-MAPK1_homodimer_(family)
MAPK3-3	component>	p-Y204-ERK1-3_homodimer_(complex)
MAPK1	component>	phospho-ERK-2_dimer_(complex)
ARPP19	member>	p-S62-ARPP19/p-S67-ENSA_(family)
ENSA	member>	p-S62-ARPP19/p-S67-ENSA_(family)
PP2A-subunit_A_(family)	component>	Serine/threonine-protein_phosphatase_2A_complex_with_regulatory_subunit_PPP2R3D_(complex)
PP2A-catalytic_subunit_C_(family)	component>	Serine/threonine-protein_phosphatase_2A_complex_with_regulatory_subunit_PPP2R3D_(complex)
PPP2R2D	component>	Serine/threonine-protein_phosphatase_2A_complex_with_regulatory_subunit_PPP2R3D_(complex)
p-S62-ARPP19/p-S67-ENSA_(family)	component>	p-S62-ARPP19/p-S67-ENSA_PP2A-PPP2R2D_(complex)
Serine/threonine-protein_phosphatase_2A_complex_with_regulatory_subunit_PPP2R3D_(complex)	component>	p-S62-ARPP19/p-S67-ENSA_PP2A-PPP2R2D_(complex)
NEK9	component>	p-T333-NEK9_homodimer_(complex)
NEK9	component>	p-S29_T333_S750_S869-NEK9_homodimer_(complex)
NEK9	component>	p-S29_T210_T333_S750_S869-NEK9_homodimer_(complex)
NEK6	member>	NEK6/NEK7_(family)
NEK7	member>	NEK6/NEK7_(family)
NEK6/NEK7_(family)	component>	p-S29_T210_T333_S750_S869-NEK9_NEK6/NEK7_(complex)
p-S29_T210_T333_S750_S869-NEK9_homodimer_(complex)	component>	p-S29_T210_T333_S750_S869-NEK9_NEK6/NEK7_(complex)
p-S206-NEK6/p-S195-NEK7_(family)	component>	p-S29_T210_T333_S750_S869-NEK9_p-S206-NEK6/p-S195-NEK7_(complex)
p-S29_T210_T333_S750_S869-NEK9_homodimer_(complex)	component>	p-S29_T210_T333_S750_S869-NEK9_p-S206-NEK6/p-S195-NEK7_(complex)
NEK6	member>	p-S206-NEK6/p-S195-NEK7_(family)
NEK7	member>	p-S206-NEK6/p-S195-NEK7_(family)
BANF1_homodimer_(complex)	component>	EMD/TMPO/LEMD3/LEMD2_Lamin_dimers_BANF1_Chromatin_(complex)
Chromatin_(complex)	component>	EMD/TMPO/LEMD3/LEMD2_Lamin_dimers_BANF1_Chromatin_(complex)
EMD/_TMPO/_LEMD3/_LEMD2_(family)	component>	EMD/TMPO/LEMD3/LEMD2_Lamin_dimers_BANF1_Chromatin_(complex)
Lamin_dimers_(family)	component>	EMD/TMPO/LEMD3/LEMD2_Lamin_dimers_BANF1_Chromatin_(complex)
BANF1	component>	BANF1_homodimer_(complex)
EMD	member>	EMD/_TMPO/_LEMD3/_LEMD2_(family)
P42167	member>	EMD/_TMPO/_LEMD3/_LEMD2_(family)
LEMD3	member>	EMD/_TMPO/_LEMD3/_LEMD2_(family)
LEMD2	member>	EMD/_TMPO/_LEMD3/_LEMD2_(family)
Lamin_A_Lamin_C_(complex)	member>	Lamin_dimers_(family)
Lamin_B1_(complex)	member>	Lamin_dimers_(family)
LMNA	component>	Lamin_A_Lamin_C_(complex)
LMNA-2	component>	Lamin_A_Lamin_C_(complex)
LMNB1	component>	Lamin_B1_(complex)
EMD/_TMPO/_LEMD3/_LEMD2_(family)	component>	EMD/TMPO/LEMD3/LEMD2_Lamin_dimers_(complex)
Lamin_dimers_(family)	component>	EMD/TMPO/LEMD3/LEMD2_Lamin_dimers_(complex)
BANF1	component>	p-T2_T3_S4-BANF1_homodimer_(complex)
VRK1	member>	VRK1/VRK2_(family)
VRK2-2	member>	VRK1/VRK2_(family)
PPP1CC	component>	Kinetochore_(complex)
INCENP	component>	Kinetochore_(complex)
CCAN_network_(complex)	component>	Kinetochore_(complex)
KMN_network_(complex)	component>	Kinetochore_(complex)
ERCC6L	component>	Kinetochore_(complex)
RZZ_complex_(complex)	component>	Kinetochore_(complex)
CLIP1	component>	Kinetochore_(complex)
NDEL1	component>	Kinetochore_(complex)
RCC2	component>	Kinetochore_(complex)
BUB1	component>	Kinetochore_(complex)
Mitotic_checkpoint_complex_(complex)	component>	Kinetochore_(complex)
KIF18A	component>	Kinetochore_(complex)
RANGAP1	component>	Kinetochore_(complex)
CKAP5	component>	Kinetochore_(complex)
ZWINT	component>	Kinetochore_(complex)
TAOK1	component>	Kinetochore_(complex)
NDE1	component>	Kinetochore_(complex)
KIF2C	component>	Kinetochore_(complex)
CENPA	component>	Kinetochore_(complex)
Chromosome_passenger_complex_(complex)	component>	Kinetochore_(complex)
SGOL1	component>	Kinetochore_(complex)
NUDC	component>	Kinetochore_(complex)
MAD1L1	component>	Kinetochore_(complex)
PAFAH1B1	component>	Kinetochore_(complex)
CLASP2	component>	Kinetochore_(complex)
SKA2	component>	Kinetochore_(complex)
PP2A_(complex)	component>	Kinetochore_(complex)
B9D2	component>	Kinetochore_(complex)
CENPF	component>	Kinetochore_(complex)
CDC20	component>	Kinetochore_(complex)
AHCTF1	component>	Kinetochore_(complex)
KIF2B	component>	Kinetochore_(complex)
Nup107-160_complex_(complex)	component>	Kinetochore_(complex)
PLK1	component>	Kinetochore_(complex)
RANBP2	component>	Kinetochore_(complex)
CCDC99	component>	Kinetochore_(complex)
KIF2A	component>	Kinetochore_(complex)
MAPRE1	component>	Kinetochore_(complex)
SGOL2	component>	Kinetochore_(complex)
CLASP1	component>	Kinetochore_(complex)
XPO1	component>	Kinetochore_(complex)
RPS27	component>	Kinetochore_(complex)
CENPE	component>	Kinetochore_(complex)
SKA1	component>	Kinetochore_(complex)
CENPL	component>	CCAN_network_(complex)
CENP-(H_I__K)_complex_(complex)	component>	CCAN_network_(complex)
APITD1	component>	CCAN_network_(complex)
CENPC1	component>	CCAN_network_(complex)
CENP-O_complex_(complex)	component>	CCAN_network_(complex)
CENPN	component>	CCAN_network_(complex)
CENPM	component>	CCAN_network_(complex)
CENPT	component>	CCAN_network_(complex)
CENPI	component>	CENP-(H_I__K)_complex_(complex)
CENPK	component>	CENP-(H_I__K)_complex_(complex)
CENPH	component>	CENP-(H_I__K)_complex_(complex)
MLF1IP	component>	CENP-O_complex_(complex)
CENPQ	component>	CENP-O_complex_(complex)
ITGB3BP	component>	CENP-O_complex_(complex)
CENPP	component>	CENP-O_complex_(complex)
CENPO	component>	CENP-O_complex_(complex)
Mis12_complex_(complex)	component>	KMN_network_(complex)
CASC5	component>	KMN_network_(complex)
NDC80_complex_(complex)	component>	KMN_network_(complex)
MIS12	component>	Mis12_complex_(complex)
DSN1	component>	Mis12_complex_(complex)
NSL1	component>	Mis12_complex_(complex)
PMF1	component>	Mis12_complex_(complex)
SPC25	component>	NDC80_complex_(complex)
SPC24	component>	NDC80_complex_(complex)
NUF2	component>	NDC80_complex_(complex)
NDC80	component>	NDC80_complex_(complex)
ZWILCH	component>	RZZ_complex_(complex)
KNTC1	component>	RZZ_complex_(complex)
ZW10	component>	RZZ_complex_(complex)
BUB3	component>	Mitotic_checkpoint_complex_(complex)
BUB1B	component>	Mitotic_checkpoint_complex_(complex)
MAD2L1	component>	Mitotic_checkpoint_complex_(complex)
CDC20	component>	Mitotic_checkpoint_complex_(complex)
AURKB	component>	Chromosome_passenger_complex_(complex)
INCENP	component>	Chromosome_passenger_complex_(complex)
CDCA8	component>	Chromosome_passenger_complex_(complex)
BIRC5	component>	Chromosome_passenger_complex_(complex)
PP2A-subunit_A_(family)	component>	PP2A_(complex)
PP2A_regulatory_subunit_B56_(family)	component>	PP2A_(complex)
PP2A-catalytic_subunit_C_(family)	component>	PP2A_(complex)
PPP2R5A	member>	PP2A_regulatory_subunit_B56_(family)
PPP2R5B	member>	PP2A_regulatory_subunit_B56_(family)
PPP2R5D	member>	PP2A_regulatory_subunit_B56_(family)
PPP2R5C	member>	PP2A_regulatory_subunit_B56_(family)
PPP2R5E	member>	PP2A_regulatory_subunit_B56_(family)
NUP160	component>	Nup107-160_complex_(complex)
NUP107	component>	Nup107-160_complex_(complex)
NUP37	component>	Nup107-160_complex_(complex)
NUP98-5	component>	Nup107-160_complex_(complex)
SEH1L	component>	Nup107-160_complex_(complex)
NUP85	component>	Nup107-160_complex_(complex)
NUP133	component>	Nup107-160_complex_(complex)
SEC13	component>	Nup107-160_complex_(complex)
NUP43	component>	Nup107-160_complex_(complex)
Kinetochore_(complex)	component>	Microtubule-bound_kinetochore_(complex)
Ac-Cohesin_PDS5_p-Sororin_WAPAL_(complex)	component>	Sister_Chromosomal_Arms_Ac-Cohesin_PDS5_p-CDCA5_WAPAL_(complex)
PDS5A/PDS5B_(family)	component>	Ac-Cohesin_PDS5_p-Sororin_WAPAL_(complex)
Ac-Cohesin_Complex_(complex)	component>	Ac-Cohesin_PDS5_p-Sororin_WAPAL_(complex)
CDCA5	component>	Ac-Cohesin_PDS5_p-Sororin_WAPAL_(complex)
WAPAL	component>	Ac-Cohesin_PDS5_p-Sororin_WAPAL_(complex)
p-SA2_RAD21-Ac-Cohesin_PDS5_p-Sororin_WAPAL_(complex)	component>	Sister_Chromosomal_Arms_p-STAG2_RAD21-Ac-Cohesin_PDS5_p-CDCA5_WAPAL_(complex)
PDS5A/PDS5B_(family)	component>	p-SA2_RAD21-Ac-Cohesin_PDS5_p-Sororin_WAPAL_(complex)
p-STAG2_RAD21-Ac-Cohesin_(complex)	component>	p-SA2_RAD21-Ac-Cohesin_PDS5_p-Sororin_WAPAL_(complex)
CDCA5	component>	p-SA2_RAD21-Ac-Cohesin_PDS5_p-Sororin_WAPAL_(complex)
WAPAL	component>	p-SA2_RAD21-Ac-Cohesin_PDS5_p-Sororin_WAPAL_(complex)
STAG2	component>	p-STAG2_RAD21-Ac-Cohesin_(complex)
SMC1A	component>	p-STAG2_RAD21-Ac-Cohesin_(complex)
STAG1	component>	p-STAG2_RAD21-Ac-Cohesin_(complex)
RAD21	component>	p-STAG2_RAD21-Ac-Cohesin_(complex)
SMC3	component>	p-STAG2_RAD21-Ac-Cohesin_(complex)
WAPAL	component>	p-Ac-Cohesin_PDS5_WAPAL_(complex)
PDS5A/PDS5B_(family)	component>	p-Ac-Cohesin_PDS5_WAPAL_(complex)
p-Ac-Cohesin_(complex)	component>	p-Ac-Cohesin_PDS5_WAPAL_(complex)
SMC3	component>	p-Ac-Cohesin_(complex)
RAD21	component>	p-Ac-Cohesin_(complex)
STAG1	component>	p-Ac-Cohesin_(complex)
STAG2	component>	p-Ac-Cohesin_(complex)
SMC1A	component>	p-Ac-Cohesin_(complex)
p-Cohesin_(complex)	component>	p-Cohesin_PDS5_WAPAL_(complex)
WAPAL	component>	p-Cohesin_PDS5_WAPAL_(complex)
PDS5A/PDS5B_(family)	component>	p-Cohesin_PDS5_WAPAL_(complex)
SMC3	component>	p-Cohesin_(complex)
RAD21	component>	p-Cohesin_(complex)
STAG1	component>	p-Cohesin_(complex)
STAG2	component>	p-Cohesin_(complex)
SMC1A	component>	p-Cohesin_(complex)
HDAC8	member>	HDAC8_(family)
HDAC8-2	member>	HDAC8_(family)
HDAC8-3	member>	HDAC8_(family)
Sister_Centromere_Kinetochore_(complex)	component>	Ac-Cohesin_PDS5_CDCA5_WAPAL_Sister_Centromeres_Kinetochores_Microtubules_(complex)
Ac-Cohesin_PDS5_WAPAL_Centromere_Kinetochore_(complex)	component>	Ac-Cohesin_PDS5_CDCA5_WAPAL_Sister_Centromeres_Kinetochores_Microtubules_(complex)
Kinetochore_(complex)	component>	Sister_Centromere_Kinetochore_(complex)
Ac-Cohesin_PDS5_Sororin_WAPAL_(complex)	component>	Ac-Cohesin_PDS5_WAPAL_Centromere_Kinetochore_(complex)
Sister_Centromere_Kinetochore_(complex)	component>	Ac-Cohesin_PDS5_WAPAL_Centromere_Kinetochore_(complex)
Acetylated_Cohesin_Complex_(complex)	component>	Ac-Cohesin_PDS5_p-CDCA5_WAPAL_Sister_Centromeres_Kinetochores_Microtubules_(complex)
Microtubule-bound_kinetochore_(complex)	component>	Ac-Cohesin_PDS5_p-CDCA5_WAPAL_Sister_Centromeres_Kinetochores_Microtubules_(complex)
PDS5A/PDS5B_(family)	component>	Ac-Cohesin_PDS5_p-CDCA5_WAPAL_Sister_Centromeres_Kinetochores_Microtubules_(complex)
CDCA5	component>	Ac-Cohesin_PDS5_p-CDCA5_WAPAL_Sister_Centromeres_Kinetochores_Microtubules_(complex)
WAPAL	component>	Ac-Cohesin_PDS5_p-CDCA5_WAPAL_Sister_Centromeres_Kinetochores_Microtubules_(complex)
p-STAG2_RAD21-Ac-Cohesin_(complex)	component>	p-STAG2_RAD21-Ac-Cohesin_PDS5_p-CDCA5_WAPAL_Sister_Centromeres_Kinetochores_Microtubules_(complex)
Microtubule-bound_kinetochore_(complex)	component>	p-STAG2_RAD21-Ac-Cohesin_PDS5_p-CDCA5_WAPAL_Sister_Centromeres_Kinetochores_Microtubules_(complex)
PDS5A/PDS5B_(family)	component>	p-STAG2_RAD21-Ac-Cohesin_PDS5_p-CDCA5_WAPAL_Sister_Centromeres_Kinetochores_Microtubules_(complex)
CDCA5	component>	p-STAG2_RAD21-Ac-Cohesin_PDS5_p-CDCA5_WAPAL_Sister_Centromeres_Kinetochores_Microtubules_(complex)
WAPAL	component>	p-STAG2_RAD21-Ac-Cohesin_PDS5_p-CDCA5_WAPAL_Sister_Centromeres_Kinetochores_Microtubules_(complex)
Microtubule-bound_kinetochore_(complex)	component>	p-RAD21-Ac-Cohesin_PDS5_p-CDCA5_WAPAL_Sister_Centromeres_Kinetochores_Microtubules_(complex)
PDS5A/PDS5B_(family)	component>	p-RAD21-Ac-Cohesin_PDS5_p-CDCA5_WAPAL_Sister_Centromeres_Kinetochores_Microtubules_(complex)
p-RAD21-Ac-Cohesin_(complex)	component>	p-RAD21-Ac-Cohesin_PDS5_p-CDCA5_WAPAL_Sister_Centromeres_Kinetochores_Microtubules_(complex)
CDCA5	component>	p-RAD21-Ac-Cohesin_PDS5_p-CDCA5_WAPAL_Sister_Centromeres_Kinetochores_Microtubules_(complex)
WAPAL	component>	p-RAD21-Ac-Cohesin_PDS5_p-CDCA5_WAPAL_Sister_Centromeres_Kinetochores_Microtubules_(complex)
STAG2	component>	p-RAD21-Ac-Cohesin_(complex)
RAD21	component>	p-RAD21-Ac-Cohesin_(complex)
SMC1A	component>	p-RAD21-Ac-Cohesin_(complex)
SMC3	component>	p-RAD21-Ac-Cohesin_(complex)
STAG1	component>	p-RAD21-Ac-Cohesin_(complex)
SMC2	component>	SMC2_SMC4_NCAPD2_NCAPH_NCAPG_(complex)
NCAPD2	component>	SMC2_SMC4_NCAPD2_NCAPH_NCAPG_(complex)
NCAPG	component>	SMC2_SMC4_NCAPD2_NCAPH_NCAPG_(complex)
NCAPH	component>	SMC2_SMC4_NCAPD2_NCAPH_NCAPG_(complex)
SMC4	component>	SMC2_SMC4_NCAPD2_NCAPH_NCAPG_(complex)
SMC2	component>	CK2_Phosphorylated_Condensin_I_(complex)
NCAPD2	component>	CK2_Phosphorylated_Condensin_I_(complex)
NCAPG	component>	CK2_Phosphorylated_Condensin_I_(complex)
NCAPH	component>	CK2_Phosphorylated_Condensin_I_(complex)
SMC4	component>	CK2_Phosphorylated_Condensin_I_(complex)
CSNK2B	component>	Casein_kinase_II_(complex)
CSNK2A2	component>	Casein_kinase_II_(complex)
CSNK2A1	component>	Casein_kinase_II_(complex)
SMC2	component>	SMC2_SMC4_p-T1339_1384_1389-NCAPD2_p-NCAPH_p-T308_332-NCAPG_(complex)
NCAPG	component>	SMC2_SMC4_p-T1339_1384_1389-NCAPD2_p-NCAPH_p-T308_332-NCAPG_(complex)
NCAPH	component>	SMC2_SMC4_p-T1339_1384_1389-NCAPD2_p-NCAPH_p-T308_332-NCAPG_(complex)
NCAPD2	component>	SMC2_SMC4_p-T1339_1384_1389-NCAPD2_p-NCAPH_p-T308_332-NCAPG_(complex)
SMC4	component>	SMC2_SMC4_p-T1339_1384_1389-NCAPD2_p-NCAPH_p-T308_332-NCAPG_(complex)
CDC20	component>	CDC20_Phospho-APC/C_(complex)
phosphorylated_anaphase_promoting_complex_(APC/C)_(complex)	component>	CDC20_Phospho-APC/C_(complex)
PTTG1	component>	Cdc20_phosph-APC/C_Securin_complex_(complex)
CDC20_Phospho-APC/C_(complex)	component>	Cdc20_phosph-APC/C_Securin_complex_(complex)
PTTG1	component>	CDC20_phospho-APC/C_K11polyUb-Securin_complex_(complex)
CDC20_Phospho-APC/C_(complex)	component>	CDC20_phospho-APC/C_K11polyUb-Securin_complex_(complex)
ESPL1	component>	Securin_Separin_(complex)
PTTG1	component>	Securin_Separin_(complex)
ESPL1	component>	Separin_Autocleaved_(complex)
PDS5A/PDS5B_(family)	component>	Cleaved_Cohesin_PDS5_p-CDCA5_WAPAL_Sister_Centromeres_Kinetochores_Microtubules_(complex)
CDCA5	component>	Cleaved_Cohesin_PDS5_p-CDCA5_WAPAL_Sister_Centromeres_Kinetochores_Microtubules_(complex)
Cleaved_Cohesin_(complex)	component>	Cleaved_Cohesin_PDS5_p-CDCA5_WAPAL_Sister_Centromeres_Kinetochores_Microtubules_(complex)
WAPAL	component>	Cleaved_Cohesin_PDS5_p-CDCA5_WAPAL_Sister_Centromeres_Kinetochores_Microtubules_(complex)
Kinetochore_(complex)	component>	Cleaved_Cohesin_PDS5_p-CDCA5_WAPAL_Sister_Centromeres_Kinetochores_Microtubules_(complex)
RAD21	component>	Cleaved_Cohesin_(complex)
STAG2	component>	Cleaved_Cohesin_(complex)
SMC1A	component>	Cleaved_Cohesin_(complex)
SMC3	component>	Cleaved_Cohesin_(complex)
STAG1	component>	Cleaved_Cohesin_(complex)
Kinetochore_(complex)	component>	Sister_Centromere_Kinetochore_Microtubules_(complex)
Cleaved_Cohesin_(complex)	component>	Cleaved_Cohesin_PDS5_WAPAL_(complex)
WAPAL	component>	Cleaved_Cohesin_PDS5_WAPAL_(complex)
PDS5A/PDS5B_(family)	component>	Cleaved_Cohesin_PDS5_WAPAL_(complex)
ANKLE2	component>	ANKLE2_VRK1/VRK2_(complex)
VRK1/VRK2_(family)	component>	ANKLE2_VRK1/VRK2_(complex)
BANF1	component>	p-T2_T3_S4-BANF1_homodimer_(complex)
PPP2CA	component>	PP2A_(Aalpha_B55alpha_Calpha)_(complex)
PPP2R1A	component>	PP2A_(Aalpha_B55alpha_Calpha)_(complex)
PPP2R2A	component>	PP2A_(Aalpha_B55alpha_Calpha)_(complex)
NIPBL	component>	Cohesin_Loading_Complex_(complex)
MAU2	component>	Cohesin_Loading_Complex_(complex)
Cohesin_PDS5_WAPAL_NIPBL_MAU2_Centromere_(complex)	member>	Cohesin_PDS5_WAPAL_NIPBL_MAU2_Chromatin_(family)
Cohesin_PDS5_WAPAL_NIPBL_MAU2_Chromosomal_Arm_(complex)	member>	Cohesin_PDS5_WAPAL_NIPBL_MAU2_Chromatin_(family)
Cohesin_Loading_Complex_(complex)	component>	Cohesin_PDS5_WAPAL_NIPBL_MAU2_Centromere_(complex)
Cohesin_PDS5_WAPAL_(complex)	component>	Cohesin_PDS5_WAPAL_NIPBL_MAU2_Centromere_(complex)
Cohesin_Loading_Complex_(complex)	component>	Cohesin_PDS5_WAPAL_NIPBL_MAU2_Chromosomal_Arm_(complex)
Cohesin_PDS5_WAPAL_(complex)	component>	Cohesin_PDS5_WAPAL_NIPBL_MAU2_Chromosomal_Arm_(complex)
ORC1	component>	ORC_complex_bound_to_origin_(complex)
ORC3	component>	ORC_complex_bound_to_origin_(complex)
ORC6	component>	ORC_complex_bound_to_origin_(complex)
ORC4	component>	ORC_complex_bound_to_origin_(complex)
ORC2	component>	ORC_complex_bound_to_origin_(complex)
ORC5	component>	ORC_complex_bound_to_origin_(complex)
phosphorylated_anaphase_promoting_complex_(APC/C)_(complex)	component>	Cdh1_phospho-APC/C_complex_(complex)
FZR1	component>	Cdh1_phospho-APC/C_complex_(complex)
Cdh1_phospho-APC/C_complex_(complex)	component>	Cyclin_A_phospho-Cdk(Thr_160)_Cdh1_phosho-APC/C_complex_(complex)
Cyclin_A_phospho-Cdk2(Thr160)_complex_(complex)	component>	Cyclin_A_phospho-Cdk(Thr_160)_Cdh1_phosho-APC/C_complex_(complex)
phospho-Cdh1_phospho-APC/C_complex_(complex)	component>	Cyclin_A_phospho-Cdk2(Thr_160)_phospho-Cdh1_phospho-APC/C_complex_(complex)
Cyclin_A_phospho-Cdk2(Thr160)_complex_(complex)	component>	Cyclin_A_phospho-Cdk2(Thr_160)_phospho-Cdh1_phospho-APC/C_complex_(complex)
phosphorylated_anaphase_promoting_complex_(APC/C)_(complex)	component>	phospho-Cdh1_phospho-APC/C_complex_(complex)
FZR1	component>	phospho-Cdh1_phospho-APC/C_complex_(complex)
FZR1	member>	Cdh1_(family)
Cdh1_(family)	component>	Emi1_Cdh1_complex_(complex)
FBXO5	component>	Emi1_Cdh1_complex_(complex)
FBXO5	component>	Emi1_Cdc20_complex_(complex)
CDC20	component>	Emi1_Cdc20_complex_(complex)
Cdc20/Cdh1_(family)	component>	Emi1_Cdc20/Cdh1_complex_(complex)
FBXO5	component>	Emi1_Cdc20/Cdh1_complex_(complex)
CDC20	member>	Cdc20/Cdh1_(family)
FZR1	member>	Cdc20/Cdh1_(family)
FBXO5	component>	Phospho-Emi1(Ser_182)_Cdc20/Cdh1_complexes_(complex)
Cdc20/Cdh1_(family)	component>	Phospho-Emi1(Ser_182)_Cdc20/Cdh1_complexes_(complex)
Cdc20/Cdh1_(family)	component>	phospho-Emi1(Ser_145__Ser_149)_Cdc20/Cdh1_complexes_(complex)
FBXO5	component>	phospho-Emi1(Ser_145__Ser_149)_Cdc20/Cdh1_complexes_(complex)
phospho-Emi1(Ser_182)_Cdc20/Cdh1_complexes_(complex)	member>	phospho-Emi1_Cdc20/Cdh1_complexes_(family)
phospho-Emi1(Ser_145__Ser_149)_Cdc20/Cdh1_complexes_(complex)	member>	phospho-Emi1_Cdc20/Cdh1_complexes_(family)
Cdc20/Cdh1_(family)	component>	phospho-Emi1(Ser_182)_Cdc20/Cdh1_complexes_(complex)
FBXO5	component>	phospho-Emi1(Ser_182)_Cdc20/Cdh1_complexes_(complex)
BTRC	component>	SCF-beta-TrCP1_complex_(complex)
SKP1	component>	SCF-beta-TrCP1_complex_(complex)
CUL1	component>	SCF-beta-TrCP1_complex_(complex)
phospho-Emi1_Cdc20/Cdh1_complexes_(family)	component>	SCF-beta-TrCP_phospho-Emi1_complexes_(complex)
SCF-beta-TrCP1_complex_(complex)	component>	SCF-beta-TrCP_phospho-Emi1_complexes_(complex)
ubiquitin_(family)	component>	SCF-associated_multiubiquitinated_Emi1complexes_(complex)
SCF-beta-TrCP_phospho-Emi1_complexes_(complex)	component>	SCF-associated_multiubiquitinated_Emi1complexes_(complex)
UBE2C	component>	anaphase_promoting_complex_(APC/C)_(complex)
ANAPC2	component>	anaphase_promoting_complex_(APC/C)_(complex)
ANAPC1	component>	anaphase_promoting_complex_(APC/C)_(complex)
ANAPC7	component>	anaphase_promoting_complex_(APC/C)_(complex)
CDC16	component>	anaphase_promoting_complex_(APC/C)_(complex)
ANAPC10	component>	anaphase_promoting_complex_(APC/C)_(complex)
ANAPC4	component>	anaphase_promoting_complex_(APC/C)_(complex)
CDC27	component>	anaphase_promoting_complex_(APC/C)_(complex)
ANAPC11	component>	anaphase_promoting_complex_(APC/C)_(complex)
CDC26	component>	anaphase_promoting_complex_(APC/C)_(complex)
UBE2D1	component>	anaphase_promoting_complex_(APC/C)_(complex)
CDC23	component>	anaphase_promoting_complex_(APC/C)_(complex)
ANAPC5	component>	anaphase_promoting_complex_(APC/C)_(complex)
UBE2E1	component>	anaphase_promoting_complex_(APC/C)_(complex)
BUB3	component>	hBUBR1_hBUB3_MAD2__complex_(complex)
BUB1B	component>	hBUBR1_hBUB3_MAD2__complex_(complex)
MAD2L1	component>	hBUBR1_hBUB3_MAD2__complex_(complex)
CDC20_Phospho-APC/C_(complex)	component>	Cdc20_phospho-APC/C_Cyclin_B_Cdc2_complex_(complex)
Cyclin_B1_phospho-Cdc2(Thr_161)_(complex)	component>	Cdc20_phospho-APC/C_Cyclin_B_Cdc2_complex_(complex)
ubiquitin_(family)	component>	multiubiquitinated_Cyclin_B_Cdc2_Cdc20_phospho-APC/C_complex_(complex)
Cdc20_phospho-APC/C_Cyclin_B_Cdc2_complex_(complex)	component>	multiubiquitinated_Cyclin_B_Cdc2_Cdc20_phospho-APC/C_complex_(complex)
CDC14A	member>	phospho-Cdh1_phosphatase_(family)
FZR1	component>	phospho-APC/C_Cdh1_complex_(complex)
phosphorylated_anaphase_promoting_complex_(APC/C)_(complex)	component>	phospho-APC/C_Cdh1_complex_(complex)
CDC20	member>	(APC/C_Cdh1)-targeted_cell_cycle_proteins_(family)
PTTG1	member>	(APC/C_Cdh1)-targeted_cell_cycle_proteins_(family)
UBE2C	member>	(APC/C_Cdh1)-targeted_cell_cycle_proteins_(family)
PLK1	member>	(APC/C_Cdh1)-targeted_cell_cycle_proteins_(family)
AURKA	member>	(APC/C_Cdh1)-targeted_cell_cycle_proteins_(family)
AURKB	member>	(APC/C_Cdh1)-targeted_cell_cycle_proteins_(family)
phospho-APC/C_Cdh1_complex_(complex)	component>	cell_cycle_proteins_phospho-APC/C_Cdh1_complex_(complex)
(APC/C_Cdh1)-targeted_cell_cycle_proteins_(family)	component>	cell_cycle_proteins_phospho-APC/C_Cdh1_complex_(complex)
cell_cycle_proteins_phospho-APC/C_Cdh1_complex_(complex)	component>	multiubiquitinated_cell_cycle_protein_APC/C_Cdh1_complex_(complex)
ubiquitin_(family)	component>	multiubiquitinated_cell_cycle_protein_APC/C_Cdh1_complex_(complex)
phospho-APC/C_Cdh1_complex_(complex)	component>	multiubiquitinated_Skp2_phospho-APC/C_Cdh1_complex_(complex)
ubiquitin_(family)	component>	multiubiquitinated_Skp2_phospho-APC/C_Cdh1_complex_(complex)
SKP2	component>	multiubiquitinated_Skp2_phospho-APC/C_Cdh1_complex_(complex)
phospho-Cdh1_phospho-APC/C_(complex)	component>	multiubiquitinated_Cdh1_associated_with_APC/C_(complex)
UBIQ_HUMAN_(family)	component>	multiubiquitinated_Cdh1_associated_with_APC/C_(complex)
phosphorylated_anaphase_promoting_complex_(APC/C)_(complex)	component>	phospho-Cdh1_phospho-APC/C_(complex)
FZR1	component>	phospho-Cdh1_phospho-APC/C_(complex)
RBBP7	component>	Mis18_Complex_(complex)
MIS18BP1	component>	Mis18_Complex_(complex)
MIS18A	component>	Mis18_Complex_(complex)
OIP5	component>	Mis18_Complex_(complex)
RBBP4	component>	Mis18_Complex_(complex)
CASC5	component>	Centromeric_Chromatin_CENPH-I_Complex_(complex)
CENPI	component>	Centromeric_Chromatin_CENPH-I_Complex_(complex)
CENPH	component>	Centromeric_Chromatin_CENPH-I_Complex_(complex)
CENPP	component>	Centromeric_Chromatin_CENPH-I_Complex_(complex)
CENPN	component>	Centromeric_Chromatin_CENPH-I_Complex_(complex)
CENPQ	component>	Centromeric_Chromatin_CENPH-I_Complex_(complex)
CENPK	component>	Centromeric_Chromatin_CENPH-I_Complex_(complex)
CENPO	component>	Centromeric_Chromatin_CENPH-I_Complex_(complex)
MLF1IP	component>	Centromeric_Chromatin_CENPH-I_Complex_(complex)
ITGB3BP	component>	Centromeric_Chromatin_CENPH-I_Complex_(complex)
Mis18_Complex_(complex)	component>	Centromeric_Chromatin_CENPH-I__Mis18_Complex_(complex)
Centromeric_Chromatin_CENPH-I_Complex_(complex)	component>	Centromeric_Chromatin_CENPH-I__Mis18_Complex_(complex)
HJURP	component>	HJURP_CENPA_Complex_(complex)
NPM1	component>	HJURP_CENPA_Complex_(complex)
RUVBL1	component>	HJURP_CENPA_Complex_(complex)
CENPA_H4_Tetramer_(complex)	component>	HJURP_CENPA_Complex_(complex)
RBBP4	component>	HJURP_CENPA_Complex_(complex)
CENPA	component>	CENPA_H4_Tetramer_(complex)
HIST1H4A	component>	CENPA_H4_Tetramer_(complex)
HJURP_CENPA_Complex_(complex)	component>	Centromeric_Chromatin_CENPH-I_Mis18_HJURP_CENPA_Complex_(complex)
Centromeric_Chromatin_CENPH-I__Mis18_Complex_(complex)	component>	Centromeric_Chromatin_CENPH-I_Mis18_HJURP_CENPA_Complex_(complex)
H2AFB1	member>	Histone_H2A_(family)
HIST1H2AB	member>	Histone_H2A_(family)
HIST1H2AJ	member>	Histone_H2A_(family)
HIST1H2AD	member>	Histone_H2A_(family)
HIST1H2AC	member>	Histone_H2A_(family)
HIST2H2AA3	member>	Histone_H2A_(family)
HIST2H2AC	member>	Histone_H2A_(family)
H2AFX	member>	Histone_H2A_(family)
H2AFZ	member>	Histone_H2A_(family)
HIST1H2BK	member>	Histone_H2B_(family)
HIST3H2BB	member>	Histone_H2B_(family)
HIST1H2BA	member>	Histone_H2B_(family)
HIST1H2BC	member>	Histone_H2B_(family)
HIST1H2BD	member>	Histone_H2B_(family)
HIST1H2BL	member>	Histone_H2B_(family)
HIST1H2BN	member>	Histone_H2B_(family)
HIST1H2BM	member>	Histone_H2B_(family)
HIST1H2BB	member>	Histone_H2B_(family)
HIST1H2BH	member>	Histone_H2B_(family)
HIST1H2BO	member>	Histone_H2B_(family)
HIST2H2BE	member>	Histone_H2B_(family)
HIST1H2BJ	member>	Histone_H2B_(family)
H2BFS	member>	Histone_H2B_(family)
Mis18_Complex_(complex)	component>	Centromeric_Chromatin__New_CENPA_Nucleosome_Mis18_HJURP_Complex_(complex)
HJURP_Complex_(without_CENPA-H4_tetramer)_(complex)	component>	Centromeric_Chromatin__New_CENPA_Nucleosome_Mis18_HJURP_Complex_(complex)
Centromeric_Nucleosome_(complex)	component>	Centromeric_Chromatin__New_CENPA_Nucleosome_Mis18_HJURP_Complex_(complex)
Centromeric_Chromatin_CENPH-I_Complex_(complex)	component>	Centromeric_Chromatin__New_CENPA_Nucleosome_Mis18_HJURP_Complex_(complex)
HJURP	component>	HJURP_Complex_(without_CENPA-H4_tetramer)_(complex)
NPM1	component>	HJURP_Complex_(without_CENPA-H4_tetramer)_(complex)
RUVBL1	component>	HJURP_Complex_(without_CENPA-H4_tetramer)_(complex)
RBBP4	component>	HJURP_Complex_(without_CENPA-H4_tetramer)_(complex)
Histone_H2A_(family)	component>	Centromeric_Nucleosome_(complex)
CENPA	component>	Centromeric_Nucleosome_(complex)
HIST1H4A	component>	Centromeric_Nucleosome_(complex)
Histone_H2B_(family)	component>	Centromeric_Nucleosome_(complex)
RSF1	component>	RSF_Complex_(complex)
SMARCA5	component>	RSF_Complex_(complex)
Centromeric_Nucleosome_(complex)	component>	Centromeric_Chromatin_CENPH-I_Centromeric_Nucleosome_RSF_Complex_(complex)
RSF_Complex_(complex)	component>	Centromeric_Chromatin_CENPH-I_Centromeric_Nucleosome_RSF_Complex_(complex)
Centromeric_Chromatin_CENPH-I_Complex_(complex)	component>	Centromeric_Chromatin_CENPH-I_Centromeric_Nucleosome_RSF_Complex_(complex)
TERC_(rna)	component>	Telomerase_RNP_(complex)
DKC1	component>	Telomerase_RNP_(complex)
TERT	component>	Telomerase_RNP_(complex)
Telomerase_RNP_(complex)	component>	Telomerase_RNP_Bound_to_the_Telomeric_Chromosome_End_(complex)
Telomerase_RNP_(complex)	component>	Telomerase_RNP_Bound_and_base-paired_to_the_Telomeric_Chromosome_End_(complex)
Telomerase_RNP_(complex)	component>	Telomerase_RNP_Telomeric_Chromosome_End_with_an_Additional_single_Stranded_Telomere_repeat_(complex)
Telomerase_RNP_(complex)	component>	Telomerase_Holoenzyme_Base-paired_to_the_Telomeric_Chromosome_End_with_an_Additional_single_Stranded_Telomere_repeat_(complex)
Telomerase_RNP_(complex)	component>	Telomerase_Holoenzyme_Telomeric_RNP_End_with_Two_Additional_Single_Stranded_Telomere_Repeats_(complex)
DNA_polymerase_epsilon_G-strand_extended_telomere_end_(complex)	component>	DNA_polymerase_alpha_primase_DNA_polymerase_alpha_G-strand_extended_telomere_end_(complex)
DNA_Pol_alpha_primase_(complex)	component>	DNA_polymerase_alpha_primase_DNA_polymerase_alpha_G-strand_extended_telomere_end_(complex)
DNA_polymerase_epsilon_(complex)	component>	DNA_polymerase_epsilon_G-strand_extended_telomere_end_(complex)
DNA_Pol_alpha_primase_(complex)	component>	RNA_primer_G-strand_extended_telomere_end_DNA_polymerase_alpha_primase_complex_(complex)
RNA_primer_G-strand_extended_telomere_end_DNA_polymerase_alpha_primase_complex_(complex)	component>	RNA_primer-DNA_primer_G-strand_extended_telomere_(complex)
RFC_Heteropentamer_(complex)	component>	RFC_Heteropentamer_RNA_primer-DNA_primer_G-strand_extended_telomere_end_(complex)
PCNA_homotrimer_(complex)	component>	RFC_Heteropentamer_RNA_primer-DNA_primer_G-strand_extended_telomere_end_duplex_PCNA_homotrimer_(complex)
RFC_Heteropentamer_RNA_primer-DNA_primer_G-strand_extended_telomere_end_(complex)	component>	RFC_Heteropentamer_RNA_primer-DNA_primer_G-strand_extended_telomere_end_duplex_PCNA_homotrimer_(complex)
PCNA_homotrimer_(complex)	component>	RNA_primer-DNA_primer_G-strand_extended_telomere_PCNA_(complex)
DNA_Polymerase_delta_tetramer_(complex)	component>	Processive_complex_loaded_on_telomere_(complex)
RNA_primer-DNA_primer_G-strand_extended_telomere_PCNA_(complex)	component>	Processive_complex_loaded_on_telomere_(complex)
PCNA_homotrimer_(complex)	component>	Processive_complex_loaded_on_telomere_Okazaki_fragment_complex_(complex)
DNA_Polymerase_delta_tetramer_(complex)	component>	Processive_complex_loaded_on_telomere_Okazaki_fragment_complex_(complex)
PCNA_homotrimer_(complex)	component>	Processive_complex_loaded_on_telomere_Okazaki_fragment_Flap_(complex)
DNA_Polymerase_delta_tetramer_(complex)	component>	Processive_complex_loaded_on_telomere_Okazaki_fragment_Flap_(complex)
Processive_complex_loaded_on_telomere_Okazaki_fragment_Flap_(complex)	component>	Processive_complex_loaded_on_telomere_Okazaki_fragment_Flap_RPA_heterotrimer_(complex)
RPA_heterotrimer_(complex)	component>	Processive_complex_loaded_on_telomere_Okazaki_fragment_Flap_RPA_heterotrimer_(complex)
Processive_complex_loaded_on_telomere_Okazaki_fragment_Flap_RPA_heterotrimer_(complex)	component>	Processive_complex_loaded_on_telomere_Okazaki_fragment_Flap_RPA_heterotrimer_dna2_(complex)
DNA2	component>	Processive_complex_loaded_on_telomere_Okazaki_fragment_Flap_RPA_heterotrimer_dna2_(complex)
PCNA_homotrimer_(complex)	component>	Processive_complex_loaded_on_telomere_Okazaki_fragments_Remaining_Flap_(complex)
DNA_Polymerase_delta_tetramer_(complex)	component>	Processive_complex_loaded_on_telomere_Okazaki_fragments_Remaining_Flap_(complex)
PCNA_homotrimer_(complex)	component>	Processive_complex_loaded_on_telomere_nicked_DNA_from_adjacent_Okazaki_fragments_(complex)
DNA_Polymerase_delta_tetramer_(complex)	component>	Processive_complex_loaded_on_telomere_nicked_DNA_from_adjacent_Okazaki_fragments_(complex)
PCNA_homotrimer_(complex)	component>	Processive_complex_loaded_on_telomere_ligated_C-strand_Okazaki_fragments_(complex)
DNA_Polymerase_delta_tetramer_(complex)	component>	Processive_complex_loaded_on_telomere_ligated_C-strand_Okazaki_fragments_(complex)
TINF2	component>	Shelterin_complex_(complex)
POT1	component>	Shelterin_complex_(complex)
TERF2	component>	Shelterin_complex_(complex)
TERF1	component>	Shelterin_complex_(complex)
ACD	component>	Shelterin_complex_(complex)
TERF2IP	component>	Shelterin_complex_(complex)
Histone_H2A_(family)	component>	Nucleosome_(complex)
HIST1H4A	component>	Nucleosome_(complex)
HIST3H3	component>	Nucleosome_(complex)
Histone_H2B_(family)	component>	Nucleosome_(complex)
POT1	component>	Extended_And_Processed_Telomere_End_and_Associated_DNA_Binding_and_Packaging_Protein_Complex_(complex)
Extended_And_Processed_Telomere_End_(complex)	component>	Extended_And_Processed_Telomere_End_and_Associated_DNA_Binding_and_Packaging_Protein_Complex_(complex)
Shelterin_complex_(complex)	component>	Extended_And_Processed_Telomere_End_and_Associated_DNA_Binding_and_Packaging_Protein_Complex_(complex)
Nucleosome_(complex)	component>	Extended_And_Processed_Telomere_End_and_Associated_DNA_Binding_and_Packaging_Protein_Complex_(complex)
POT1	component>	Extended_And_Processed_Telomere_End_and_Associated_DNA_Binding_and_Packaging_Protein_Complex_Folded_Into_Higher_Order_Structure_(complex)
Shelterin_complex_(complex)	component>	Extended_And_Processed_Telomere_End_and_Associated_DNA_Binding_and_Packaging_Protein_Complex_Folded_Into_Higher_Order_Structure_(complex)
Nucleosome_(complex)	component>	Extended_And_Processed_Telomere_End_and_Associated_DNA_Binding_and_Packaging_Protein_Complex_Folded_Into_Higher_Order_Structure_(complex)
Extended_And_Processed_Telomere_End_Folded_Into_Higher_Order_Structure_(complex)	component>	Extended_And_Processed_Telomere_End_and_Associated_DNA_Binding_and_Packaging_Protein_Complex_Folded_Into_Higher_Order_Structure_(complex)
STAG1	component>	Meiotic_Cohesin_Complex_(complex)
STAG2	component>	Meiotic_Cohesin_Complex_(complex)
STAG3	component>	Meiotic_Cohesin_Complex_(complex)
REC8	component>	Meiotic_Cohesin_Complex_(complex)
SMC1A	component>	Meiotic_Cohesin_Complex_(complex)
RAD21	component>	Meiotic_Cohesin_Complex_(complex)
SMC3	component>	Meiotic_Cohesin_Complex_(complex)
SMC1B	component>	Meiotic_Cohesin_Complex_(complex)
SYCP2	component>	Axial/Lateral_Element_of_Synaptonemal_Complex_(complex)
SYCP3	component>	Axial/Lateral_Element_of_Synaptonemal_Complex_(complex)
Meiotic_Cohesin_Complex_(complex)	component>	Axial/Lateral_Element_of_Synaptonemal_Complex_(complex)
SUN1	component>	Telomere_Attachment_Plate_(complex)
SYNE1	component>	Telomere_Attachment_Plate_(complex)
Extended_And_Processed_Telomere_End_and_Associated_DNA_Binding_and_Packaging_Protein_Complex_Folded_Into_Higher_Order_Structure_(complex)	component>	Telomere_Attachment_Plate_(complex)
LMNA-2	component>	Telomere_Attachment_Plate_(complex)
SYNE2	component>	Telomere_Attachment_Plate_(complex)
SUN2	component>	Telomere_Attachment_Plate_(complex)
LMNB1	component>	Telomere_Attachment_Plate_(complex)
Axial/Lateral_Element_of_Synaptonemal_Complex_(complex)	component>	Telomere_Attachment_Plate_(complex)
FKBP6	component>	Synaptonemal_Complex_(complex)
DIDO1	component>	Synaptonemal_Complex_(complex)
HSPA2	component>	Synaptonemal_Complex_(complex)
Central_Element_of_Synaptonemal_Complex_(complex)	component>	Synaptonemal_Complex_(complex)
UBE2I	component>	Synaptonemal_Complex_(complex)
Transverse_Filament_of_Synaptonemal_Complex_(complex)	component>	Synaptonemal_Complex_(complex)
Axial/Lateral_Element_of_Synaptonemal_Complex_(complex)	component>	Synaptonemal_Complex_(complex)
SYCE2	component>	Central_Element_of_Synaptonemal_Complex_(complex)
SYCE1	component>	Central_Element_of_Synaptonemal_Complex_(complex)
TEX12	component>	Central_Element_of_Synaptonemal_Complex_(complex)
SYCP1	component>	Transverse_Filament_of_Synaptonemal_Complex_(complex)
Nucleosome_containing_Histone_H2A_x_(complex)	component>	Unsynapsed_Chromatin_(complex)
Axial/Lateral_Element_of_Synaptonemal_Complex_(complex)	component>	Unsynapsed_Chromatin_(complex)
HIST1H4A	component>	Nucleosome_containing_Histone_H2A_x_(complex)
HIST3H3	component>	Nucleosome_containing_Histone_H2A_x_(complex)
Histone_H2B_(family)	component>	Nucleosome_containing_Histone_H2A_x_(complex)
H2AFX	component>	Nucleosome_containing_Histone_H2A_x_(complex)
BRCA1	component>	Synaptonemal_BRCA1_Complex_(complex)
Unsynapsed_Chromatin_(complex)	component>	Synaptonemal_BRCA1_Complex_(complex)
ATR	component>	Synaptonemal_BRCA1_ATR_Complex_(complex)
Synaptonemal_BRCA1_Complex_(complex)	component>	Synaptonemal_BRCA1_ATR_Complex_(complex)
Nucleosome_containing_Histone_gamma-H2A_x_(complex)	component>	Unsynapsed_Chromatin_containing_gamma-H2A_x_(complex)
Axial/Lateral_Element_of_Synaptonemal_Complex_(complex)	component>	Unsynapsed_Chromatin_containing_gamma-H2A_x_(complex)
H2AFX	component>	Nucleosome_containing_Histone_gamma-H2A_x_(complex)
HIST1H4A	component>	Nucleosome_containing_Histone_gamma-H2A_x_(complex)
HIST3H3	component>	Nucleosome_containing_Histone_gamma-H2A_x_(complex)
Histone_H2B_(family)	component>	Nucleosome_containing_Histone_gamma-H2A_x_(complex)
EGF_p-6Y-EGFR_p-6Y-ERBB2_(complex)	member>	Phosphorylated_ERBB2_EGFR_heterodimers_(family)
EGF_p-6Y-EGFR_p-7Y-ERBB2_(complex)	member>	Phosphorylated_ERBB2_EGFR_heterodimers_(family)
EGF_p-6Y-EGFR_(complex)	component>	EGF_p-6Y-EGFR_p-6Y-ERBB2_(complex)
ERBB2	component>	EGF_p-6Y-EGFR_p-6Y-ERBB2_(complex)
EGFR	component>	EGF_p-6Y-EGFR_(complex)
EGF	component>	EGF_p-6Y-EGFR_(complex)
ERBB2	component>	EGF_p-6Y-EGFR_p-7Y-ERBB2_(complex)
EGF_p-6Y-EGFR_(complex)	component>	EGF_p-6Y-EGFR_p-7Y-ERBB2_(complex)
Phosphorylated_ERBB2_EGFR_heterodimers_(family)	component>	Shc1_Phosphorylated_ERBB2_EGFR_heterodimers_(complex)
P98083	component>	Shc1_Phosphorylated_ERBB2_EGFR_heterodimers_(complex)
Q00655	component>	Syk_Vav1_(complex)
VAV1	component>	Syk_Vav1_(complex)
Q63531	component>	pL1_p90rsk_(complex)
L1CAM	component>	pL1_p90rsk_(complex)
MPL	component>	TPO_TPOR_(complex)
P42706	component>	TPO_TPOR_(complex)
Type_I_receptor_dimer_(complex)	component>	TGF-beta_1_type_II_receptor_type_I_receptor_complex_(complex)
Dimeric_TGF-beta_1_(complex)	component>	TGF-beta_1_type_II_receptor_type_I_receptor_complex_(complex)
Type_II_receptor_complex_(complex)	component>	TGF-beta_1_type_II_receptor_type_I_receptor_complex_(complex)
TGFBR1	component>	Type_I_receptor_dimer_(complex)
TGF-beta_1_type_II_receptor_type_I_receptor_complex_(complex)	component>	TGFB1_TGFBR2_TGFBR1_Strap_(complex)
Q9Z1Z2	component>	TGFB1_TGFBR2_TGFBR1_Strap_(complex)
PARD3_Pard6a_PRKCZ_(complex)	component>	Tight_Junction_Complex_Pard6a_RHOA_(complex)
CGN	component>	Tight_Junction_Complex_Pard6a_RHOA_(complex)
RHOA	component>	Tight_Junction_Complex_Pard6a_RHOA_(complex)
F11R	component>	Tight_Junction_Complex_Pard6a_RHOA_(complex)
ARHGEF18	component>	Tight_Junction_Complex_Pard6a_RHOA_(complex)
Q9Z101	component>	PARD3_Pard6a_PRKCZ_(complex)
PRKCZ	component>	PARD3_Pard6a_PRKCZ_(complex)
PARD3	component>	PARD3_Pard6a_PRKCZ_(complex)
Tight_Junction_Complex_Pard6a_RHOA_(complex)	component>	Tight_Junction_Complex_TGFBR1_Pard6a_RHOA_(complex)
Type_I_receptor_dimer_(complex)	component>	Tight_Junction_Complex_TGFBR1_Pard6a_RHOA_(complex)
Deoxyhemoglobin_Dimer_(complex)	member>	Hemoglobin_Dimer_(family)
Oxyhemoglobin_Dimer_(complex)	member>	Hemoglobin_Dimer_(family)
Hemoglobin_beta_ferroheme_b_(complex)	component>	Deoxyhemoglobin_Dimer_(complex)
Hemoglobin_alpha_ferroheme_b_(complex)	component>	Deoxyhemoglobin_Dimer_(complex)
HBB	component>	Hemoglobin_beta_ferroheme_b_(complex)
HBA1	component>	Hemoglobin_alpha_ferroheme_b_(complex)
Hemoglobin_alpha_ferroheme_b_oxygen_(complex)	component>	Oxyhemoglobin_Dimer_(complex)
Hemoglobin_beta_ferroheme_b_oxygen_(complex)	component>	Oxyhemoglobin_Dimer_(complex)
HBA1	component>	Hemoglobin_alpha_ferroheme_b_oxygen_(complex)
Hemoglobin_beta_ferroheme_b_(complex)	component>	Hemoglobin_beta_ferroheme_b_oxygen_(complex)
Haptoglobin_(complex)	component>	Haptoglobin_Dimer_(complex)
HP	component>	Haptoglobin_(complex)
Hemoglobin_Dimer_(family)	component>	Hemoglobin_Haptoglobin_(complex)
Haptoglobin_Dimer_(complex)	component>	Hemoglobin_Haptoglobin_(complex)
Hemoglobin_Haptoglobin_(complex)	component>	Hemoglobin_Haptoglobin_CD163_(complex)
CD163	component>	Hemoglobin_Haptoglobin_CD163_(complex)
Hemoglobin_alpha_ferroheme_b_(complex)	component>	Hemoglobin_alpha_ferroheme_b_oxygen_(complex)
APOL1	component>	HPR_APOL1_APOA1_HDL3_(complex)
APOA1	component>	HPR_APOL1_APOA1_HDL3_(complex)
HPR_Dimer_(complex)	component>	HPR_APOL1_APOA1_HDL3_(complex)
HPR	component>	HPR_Dimer_(complex)
HPR_APOL1_APOA1_HDL3_(complex)	component>	Hemoglobin_HPR_APOL1_APOA1_HDL3_(complex)
Hemoglobin_Dimer_(family)	component>	Hemoglobin_HPR_APOL1_APOA1_HDL3_(complex)
ALB	component>	Albumin_ferriheme_(complex)
HPX	component>	HPX_ferriheme_b_(complex)
Hemoglobin_alpha_ferriheme_b_(complex)	component>	Methemoglobin_(complex)
Hemoglobin_beta_ferriheme_b_(complex)	component>	Methemoglobin_(complex)
HBA1	component>	Hemoglobin_alpha_ferriheme_b_(complex)
HBB	component>	Hemoglobin_beta_ferriheme_b_(complex)
HBB	component>	Apohemoglobin_(complex)
HBA1	component>	Apohemoglobin_(complex)
HPX	component>	HPX_heme_b_(complex)
ferriheme_b_or_ferroheme_b_(family)	component>	HPX_heme_b_(complex)
HPX_heme_b_(complex)	component>	LRP1_Hemopexin_heme_(complex)
LRP1	component>	LRP1_Hemopexin_heme_(complex)
Alpha1-Microglobulin_heme_(complex)	component>	Alpha1-Microglobulin_heme_trimer_(complex)
AMBP	component>	Alpha1-Microglobulin_heme_(complex)
AMBP	component>	IgA_Alpha-1-Microglobulin_(complex)
IgA_(complex)	component>	IgA_Alpha-1-Microglobulin_(complex)
Ig_alpha_heavy_chain_(complex)	component>	IgA_(complex)
Ig_Antibody_Light_Chain_(family)	component>	IgA_(complex)
Ig_alpha_C_region_(family)	component>	Ig_alpha_heavy_chain_(complex)
Ig_Heavy_Chain_V_Region_(family)	component>	Ig_alpha_heavy_chain_(complex)
IGHA1	member>	Ig_alpha_C_region_(family)
IGHA2	member>	Ig_alpha_C_region_(family)
IGHV_	member>	Ig_Heavy_Chain_V_Region_(family)
Q6PIL0	member>	Ig_Heavy_Chain_V_Region_(family)
A2KUC3	member>	Ig_Heavy_Chain_V_Region_(family)
P01742	member>	Ig_Heavy_Chain_V_Region_(family)
P01743	member>	Ig_Heavy_Chain_V_Region_(family)
P01744	member>	Ig_Heavy_Chain_V_Region_(family)
P01761	member>	Ig_Heavy_Chain_V_Region_(family)
P01760	member>	Ig_Heavy_Chain_V_Region_(family)
P01815	member>	Ig_Heavy_Chain_V_Region_(family)
P01816	member>	Ig_Heavy_Chain_V_Region_(family)
P01818	member>	Ig_Heavy_Chain_V_Region_(family)
P01817	member>	Ig_Heavy_Chain_V_Region_(family)
P01825	member>	Ig_Heavy_Chain_V_Region_(family)
P01814	member>	Ig_Heavy_Chain_V_Region_(family)
P01824	member>	Ig_Heavy_Chain_V_Region_(family)
P01766	member>	Ig_Heavy_Chain_V_Region_(family)
P01773	member>	Ig_Heavy_Chain_V_Region_(family)
P01767	member>	Ig_Heavy_Chain_V_Region_(family)
P01768	member>	Ig_Heavy_Chain_V_Region_(family)
P01782	member>	Ig_Heavy_Chain_V_Region_(family)
P01769	member>	Ig_Heavy_Chain_V_Region_(family)
P01781	member>	Ig_Heavy_Chain_V_Region_(family)
P01771	member>	Ig_Heavy_Chain_V_Region_(family)
P01780	member>	Ig_Heavy_Chain_V_Region_(family)
P01772	member>	Ig_Heavy_Chain_V_Region_(family)
P01775	member>	Ig_Heavy_Chain_V_Region_(family)
P01770	member>	Ig_Heavy_Chain_V_Region_(family)
P01774	member>	Ig_Heavy_Chain_V_Region_(family)
P01777	member>	Ig_Heavy_Chain_V_Region_(family)
P01765	member>	Ig_Heavy_Chain_V_Region_(family)
P01762	member>	Ig_Heavy_Chain_V_Region_(family)
P01779	member>	Ig_Heavy_Chain_V_Region_(family)
P01776	member>	Ig_Heavy_Chain_V_Region_(family)
P01763	member>	Ig_Heavy_Chain_V_Region_(family)
P01778	member>	Ig_Heavy_Chain_V_Region_(family)
P06326	member>	Ig_Heavy_Chain_V_Region_(family)
P06331	member>	Ig_Heavy_Chain_V_Region_(family)
P04438	member>	Ig_Heavy_Chain_V_Region_(family)
Immunoglobulin_Kappa_Light_Chain_(complex)	member>	Ig_Antibody_Light_Chain_(family)
Immunoglobulin_Lambda_Light_Chain_(complex)	member>	Ig_Antibody_Light_Chain_(family)
IGKC	component>	Immunoglobulin_Kappa_Light_Chain_(complex)
Ig_Kappa_Light_Chain_V_Region_(family)	component>	Immunoglobulin_Kappa_Light_Chain_(complex)
IGKV4-1	member>	Ig_Kappa_Light_Chain_V_Region_(family)
IGKV1-5	member>	Ig_Kappa_Light_Chain_V_Region_(family)
A2NXD2	member>	Ig_Kappa_Light_Chain_V_Region_(family)
A2NJV5	member>	Ig_Kappa_Light_Chain_V_Region_(family)
P06315	member>	Ig_Kappa_Light_Chain_V_Region_(family)
P01593	member>	Ig_Kappa_Light_Chain_V_Region_(family)
P01594	member>	Ig_Kappa_Light_Chain_V_Region_(family)
P04430	member>	Ig_Kappa_Light_Chain_V_Region_(family)
P01595	member>	Ig_Kappa_Light_Chain_V_Region_(family)
P01596	member>	Ig_Kappa_Light_Chain_V_Region_(family)
P01597	member>	Ig_Kappa_Light_Chain_V_Region_(family)
P04432	member>	Ig_Kappa_Light_Chain_V_Region_(family)
P01598	member>	Ig_Kappa_Light_Chain_V_Region_(family)
P01599	member>	Ig_Kappa_Light_Chain_V_Region_(family)
P01601	member>	Ig_Kappa_Light_Chain_V_Region_(family)
P01600	member>	Ig_Kappa_Light_Chain_V_Region_(family)
P01603	member>	Ig_Kappa_Light_Chain_V_Region_(family)
P01604	member>	Ig_Kappa_Light_Chain_V_Region_(family)
P01605	member>	Ig_Kappa_Light_Chain_V_Region_(family)
P01612	member>	Ig_Kappa_Light_Chain_V_Region_(family)
P01613	member>	Ig_Kappa_Light_Chain_V_Region_(family)
P01606	member>	Ig_Kappa_Light_Chain_V_Region_(family)
P01607	member>	Ig_Kappa_Light_Chain_V_Region_(family)
P01608	member>	Ig_Kappa_Light_Chain_V_Region_(family)
P01609	member>	Ig_Kappa_Light_Chain_V_Region_(family)
P80362	member>	Ig_Kappa_Light_Chain_V_Region_(family)
P01610	member>	Ig_Kappa_Light_Chain_V_Region_(family)
P04431	member>	Ig_Kappa_Light_Chain_V_Region_(family)
P01611	member>	Ig_Kappa_Light_Chain_V_Region_(family)
P01614	member>	Ig_Kappa_Light_Chain_V_Region_(family)
P01615	member>	Ig_Kappa_Light_Chain_V_Region_(family)
P06309	member>	Ig_Kappa_Light_Chain_V_Region_(family)
P01616	member>	Ig_Kappa_Light_Chain_V_Region_(family)
P06310	member>	Ig_Kappa_Light_Chain_V_Region_(family)
P01617	member>	Ig_Kappa_Light_Chain_V_Region_(family)
P01619	member>	Ig_Kappa_Light_Chain_V_Region_(family)
P04207	member>	Ig_Kappa_Light_Chain_V_Region_(family)
P04206	member>	Ig_Kappa_Light_Chain_V_Region_(family)
P18135	member>	Ig_Kappa_Light_Chain_V_Region_(family)
P18136	member>	Ig_Kappa_Light_Chain_V_Region_(family)
P06311	member>	Ig_Kappa_Light_Chain_V_Region_(family)
P01621	member>	Ig_Kappa_Light_Chain_V_Region_(family)
P01624	member>	Ig_Kappa_Light_Chain_V_Region_(family)
P01620	member>	Ig_Kappa_Light_Chain_V_Region_(family)
P01622	member>	Ig_Kappa_Light_Chain_V_Region_(family)
P04433	member>	Ig_Kappa_Light_Chain_V_Region_(family)
P04434	member>	Ig_Kappa_Light_Chain_V_Region_(family)
P01623	member>	Ig_Kappa_Light_Chain_V_Region_(family)
P06314	member>	Ig_Kappa_Light_Chain_V_Region_(family)
P06313	member>	Ig_Kappa_Light_Chain_V_Region_(family)
P01625	member>	Ig_Kappa_Light_Chain_V_Region_(family)
P83593	member>	Ig_Kappa_Light_Chain_V_Region_(family)
Immunoglobulin_Lambda_C_Region_(family)	component>	Immunoglobulin_Lambda_Light_Chain_(complex)
Ig_Lamda_Light_Chain_V_Region_(family)	component>	Immunoglobulin_Lambda_Light_Chain_(complex)
IGLC1	member>	Immunoglobulin_Lambda_C_Region_(family)
IGLC2	member>	Immunoglobulin_Lambda_C_Region_(family)
IGLC3	member>	Immunoglobulin_Lambda_C_Region_(family)
IGLC6	member>	Immunoglobulin_Lambda_C_Region_(family)
IGLC7	member>	Immunoglobulin_Lambda_C_Region_(family)
Q5NV62	member>	Ig_Lamda_Light_Chain_V_Region_(family)
Q5NV61	member>	Ig_Lamda_Light_Chain_V_Region_(family)
Q5NV67	member>	Ig_Lamda_Light_Chain_V_Region_(family)
Q5NV65	member>	Ig_Lamda_Light_Chain_V_Region_(family)
Q5NV66	member>	Ig_Lamda_Light_Chain_V_Region_(family)
Q5NV64	member>	Ig_Lamda_Light_Chain_V_Region_(family)
Q5NV68	member>	Ig_Lamda_Light_Chain_V_Region_(family)
Q5NV69	member>	Ig_Lamda_Light_Chain_V_Region_(family)
Q5NV81	member>	Ig_Lamda_Light_Chain_V_Region_(family)
Q5NV75	member>	Ig_Lamda_Light_Chain_V_Region_(family)
Q5NV80	member>	Ig_Lamda_Light_Chain_V_Region_(family)
Q5NV82	member>	Ig_Lamda_Light_Chain_V_Region_(family)
Q5NV79	member>	Ig_Lamda_Light_Chain_V_Region_(family)
Q5NV86	member>	Ig_Lamda_Light_Chain_V_Region_(family)
Q5NV84	member>	Ig_Lamda_Light_Chain_V_Region_(family)
Q5NV89	member>	Ig_Lamda_Light_Chain_V_Region_(family)
Q5NV90	member>	Ig_Lamda_Light_Chain_V_Region_(family)
Q5NV91	member>	Ig_Lamda_Light_Chain_V_Region_(family)
Q5NV85	member>	Ig_Lamda_Light_Chain_V_Region_(family)
Q5NV83	member>	Ig_Lamda_Light_Chain_V_Region_(family)
Q5NV87	member>	Ig_Lamda_Light_Chain_V_Region_(family)
Q5NV92	member>	Ig_Lamda_Light_Chain_V_Region_(family)
P04211	member>	Ig_Lamda_Light_Chain_V_Region_(family)
P06316	member>	Ig_Lamda_Light_Chain_V_Region_(family)
P06888	member>	Ig_Lamda_Light_Chain_V_Region_(family)
P01700	member>	Ig_Lamda_Light_Chain_V_Region_(family)
P06887	member>	Ig_Lamda_Light_Chain_V_Region_(family)
P01701	member>	Ig_Lamda_Light_Chain_V_Region_(family)
P01703	member>	Ig_Lamda_Light_Chain_V_Region_(family)
P01702	member>	Ig_Lamda_Light_Chain_V_Region_(family)
P01699	member>	Ig_Lamda_Light_Chain_V_Region_(family)
P04208	member>	Ig_Lamda_Light_Chain_V_Region_(family)
P01710	member>	Ig_Lamda_Light_Chain_V_Region_(family)
P01706	member>	Ig_Lamda_Light_Chain_V_Region_(family)
P01708	member>	Ig_Lamda_Light_Chain_V_Region_(family)
P01709	member>	Ig_Lamda_Light_Chain_V_Region_(family)
P01705	member>	Ig_Lamda_Light_Chain_V_Region_(family)
P01713	member>	Ig_Lamda_Light_Chain_V_Region_(family)
P04209	member>	Ig_Lamda_Light_Chain_V_Region_(family)
P01704	member>	Ig_Lamda_Light_Chain_V_Region_(family)
P01707	member>	Ig_Lamda_Light_Chain_V_Region_(family)
P01711	member>	Ig_Lamda_Light_Chain_V_Region_(family)
P01712	member>	Ig_Lamda_Light_Chain_V_Region_(family)
P80748	member>	Ig_Lamda_Light_Chain_V_Region_(family)
P01714	member>	Ig_Lamda_Light_Chain_V_Region_(family)
P01715	member>	Ig_Lamda_Light_Chain_V_Region_(family)
P01717	member>	Ig_Lamda_Light_Chain_V_Region_(family)
P01718	member>	Ig_Lamda_Light_Chain_V_Region_(family)
P06889	member>	Ig_Lamda_Light_Chain_V_Region_(family)
P01716	member>	Ig_Lamda_Light_Chain_V_Region_(family)
P01719	member>	Ig_Lamda_Light_Chain_V_Region_(family)
P01721	member>	Ig_Lamda_Light_Chain_V_Region_(family)
P06319	member>	Ig_Lamda_Light_Chain_V_Region_(family)
P01722	member>	Ig_Lamda_Light_Chain_V_Region_(family)
P06317	member>	Ig_Lamda_Light_Chain_V_Region_(family)
P06318	member>	Ig_Lamda_Light_Chain_V_Region_(family)
P01720	member>	Ig_Lamda_Light_Chain_V_Region_(family)
Truncated_Alpha1-Microglobulin_heme_(complex)	component>	Truncated_Alpha1-Microglobulin_heme_trimer_(complex)
AMBP	component>	Truncated_Alpha1-Microglobulin_heme_(complex)
RPL18A	component>	60S_ribosomal_complex_(complex)
RPL39	component>	60S_ribosomal_complex_(complex)
RPL38	component>	60S_ribosomal_complex_(complex)
EMBL_M11167_(rna)	component>	60S_ribosomal_complex_(complex)
RPL3L	component>	60S_ribosomal_complex_(complex)
RPL35A	component>	60S_ribosomal_complex_(complex)
RPL13A	component>	60S_ribosomal_complex_(complex)
RPL21	component>	60S_ribosomal_complex_(complex)
RPL13	component>	60S_ribosomal_complex_(complex)
RPL27A	component>	60S_ribosomal_complex_(complex)
RPL30	component>	60S_ribosomal_complex_(complex)
RPL14	component>	60S_ribosomal_complex_(complex)
RPL36A	component>	60S_ribosomal_complex_(complex)
RPL37	component>	60S_ribosomal_complex_(complex)
RPL11	component>	60S_ribosomal_complex_(complex)
RPL5	component>	60S_ribosomal_complex_(complex)
RPL26	component>	60S_ribosomal_complex_(complex)
RPL35	component>	60S_ribosomal_complex_(complex)
UBA52	component>	60S_ribosomal_complex_(complex)
RPL37A	component>	60S_ribosomal_complex_(complex)
RPL10A	component>	60S_ribosomal_complex_(complex)
RPL4	component>	60S_ribosomal_complex_(complex)
RPL17	component>	60S_ribosomal_complex_(complex)
RPL10	component>	60S_ribosomal_complex_(complex)
RPL23A	component>	60S_ribosomal_complex_(complex)
RPL31	component>	60S_ribosomal_complex_(complex)
RPL7A	component>	60S_ribosomal_complex_(complex)
RPL28	component>	60S_ribosomal_complex_(complex)
RPL22	component>	60S_ribosomal_complex_(complex)
RPL3	component>	60S_ribosomal_complex_(complex)
RPL8	component>	60S_ribosomal_complex_(complex)
RPLP0	component>	60S_ribosomal_complex_(complex)
RPL34	component>	60S_ribosomal_complex_(complex)
EMBL_J01866_(rna)	component>	60S_ribosomal_complex_(complex)
RPL12	component>	60S_ribosomal_complex_(complex)
RPL32	component>	60S_ribosomal_complex_(complex)
RPL9	component>	60S_ribosomal_complex_(complex)
RPL36	component>	60S_ribosomal_complex_(complex)
RPL18	component>	60S_ribosomal_complex_(complex)
RPLP1	component>	60S_ribosomal_complex_(complex)
RPLP2	component>	60S_ribosomal_complex_(complex)
RPL41	component>	60S_ribosomal_complex_(complex)
RPL7	component>	60S_ribosomal_complex_(complex)
RPL26L1	component>	60S_ribosomal_complex_(complex)
RPL24	component>	60S_ribosomal_complex_(complex)
EMBL_V00589_(rna)	component>	60S_ribosomal_complex_(complex)
RPL23	component>	60S_ribosomal_complex_(complex)
RPL27	component>	60S_ribosomal_complex_(complex)
RPL19	component>	60S_ribosomal_complex_(complex)
RPL15	component>	60S_ribosomal_complex_(complex)
RPL29	component>	60S_ribosomal_complex_(complex)
RPL6	component>	60S_ribosomal_complex_(complex)
RPL18A	component>	60s_ribosomal_complex_lacking_L13a_subunit_(complex)
RPL39	component>	60s_ribosomal_complex_lacking_L13a_subunit_(complex)
RPL38	component>	60s_ribosomal_complex_lacking_L13a_subunit_(complex)
EMBL_M11167_(rna)	component>	60s_ribosomal_complex_lacking_L13a_subunit_(complex)
RPL3L	component>	60s_ribosomal_complex_lacking_L13a_subunit_(complex)
RPL35A	component>	60s_ribosomal_complex_lacking_L13a_subunit_(complex)
RPL21	component>	60s_ribosomal_complex_lacking_L13a_subunit_(complex)
RPL13	component>	60s_ribosomal_complex_lacking_L13a_subunit_(complex)
RPL27A	component>	60s_ribosomal_complex_lacking_L13a_subunit_(complex)
RPL30	component>	60s_ribosomal_complex_lacking_L13a_subunit_(complex)
RPL14	component>	60s_ribosomal_complex_lacking_L13a_subunit_(complex)
RPL36A	component>	60s_ribosomal_complex_lacking_L13a_subunit_(complex)
RPL37	component>	60s_ribosomal_complex_lacking_L13a_subunit_(complex)
RPL11	component>	60s_ribosomal_complex_lacking_L13a_subunit_(complex)
RPL5	component>	60s_ribosomal_complex_lacking_L13a_subunit_(complex)
RPL26	component>	60s_ribosomal_complex_lacking_L13a_subunit_(complex)
RPL35	component>	60s_ribosomal_complex_lacking_L13a_subunit_(complex)
UBA52	component>	60s_ribosomal_complex_lacking_L13a_subunit_(complex)
RPL37A	component>	60s_ribosomal_complex_lacking_L13a_subunit_(complex)
RPL10A	component>	60s_ribosomal_complex_lacking_L13a_subunit_(complex)
RPL4	component>	60s_ribosomal_complex_lacking_L13a_subunit_(complex)
RPL17	component>	60s_ribosomal_complex_lacking_L13a_subunit_(complex)
RPL10	component>	60s_ribosomal_complex_lacking_L13a_subunit_(complex)
RPL23A	component>	60s_ribosomal_complex_lacking_L13a_subunit_(complex)
RPL31	component>	60s_ribosomal_complex_lacking_L13a_subunit_(complex)
RPL7A	component>	60s_ribosomal_complex_lacking_L13a_subunit_(complex)
RPL28	component>	60s_ribosomal_complex_lacking_L13a_subunit_(complex)
RPL22	component>	60s_ribosomal_complex_lacking_L13a_subunit_(complex)
RPL3	component>	60s_ribosomal_complex_lacking_L13a_subunit_(complex)
RPL8	component>	60s_ribosomal_complex_lacking_L13a_subunit_(complex)
RPLP0	component>	60s_ribosomal_complex_lacking_L13a_subunit_(complex)
RPL34	component>	60s_ribosomal_complex_lacking_L13a_subunit_(complex)
EMBL_J01866_(rna)	component>	60s_ribosomal_complex_lacking_L13a_subunit_(complex)
RPL12	component>	60s_ribosomal_complex_lacking_L13a_subunit_(complex)
RPL32	component>	60s_ribosomal_complex_lacking_L13a_subunit_(complex)
RPL9	component>	60s_ribosomal_complex_lacking_L13a_subunit_(complex)
RPL36	component>	60s_ribosomal_complex_lacking_L13a_subunit_(complex)
RPL18	component>	60s_ribosomal_complex_lacking_L13a_subunit_(complex)
RPLP1	component>	60s_ribosomal_complex_lacking_L13a_subunit_(complex)
RPLP2	component>	60s_ribosomal_complex_lacking_L13a_subunit_(complex)
RPL41	component>	60s_ribosomal_complex_lacking_L13a_subunit_(complex)
RPL7	component>	60s_ribosomal_complex_lacking_L13a_subunit_(complex)
RPL26L1	component>	60s_ribosomal_complex_lacking_L13a_subunit_(complex)
RPL24	component>	60s_ribosomal_complex_lacking_L13a_subunit_(complex)
RPL23	component>	60s_ribosomal_complex_lacking_L13a_subunit_(complex)
EMBL_V00589_(rna)	component>	60s_ribosomal_complex_lacking_L13a_subunit_(complex)
RPL27	component>	60s_ribosomal_complex_lacking_L13a_subunit_(complex)
RPL19	component>	60s_ribosomal_complex_lacking_L13a_subunit_(complex)
RPL29	component>	60s_ribosomal_complex_lacking_L13a_subunit_(complex)
RPL15	component>	60s_ribosomal_complex_lacking_L13a_subunit_(complex)
RPL6	component>	60s_ribosomal_complex_lacking_L13a_subunit_(complex)
PABPC1	component>	43S__Ceruloplasmin_mRNA_eIF4F_eIF4B_eIF4H_PABP_(complex)
EIF4B	component>	43S__Ceruloplasmin_mRNA_eIF4F_eIF4B_eIF4H_PABP_(complex)
EIF4H	component>	43S__Ceruloplasmin_mRNA_eIF4F_eIF4B_eIF4H_PABP_(complex)
cap-binding_complex_(complex)	component>	43S__Ceruloplasmin_mRNA_eIF4F_eIF4B_eIF4H_PABP_(complex)
EMBL_M13699_(rna)	component>	43S__Ceruloplasmin_mRNA_eIF4F_eIF4B_eIF4H_PABP_(complex)
eIF3_eIGF1A_40S_Met-tRNAi_eIF2_GTP_(complex)	component>	43S__Ceruloplasmin_mRNA_eIF4F_eIF4B_eIF4H_PABP_(complex)
EIF4G1	component>	cap-binding_complex_(complex)
EIF4E	component>	cap-binding_complex_(complex)
eIF4A_subunits_complex_(complex)	component>	cap-binding_complex_(complex)
EIF4A1	component>	eIF4A_subunits_complex_(complex)
EIF4A2	component>	eIF4A_subunits_complex_(complex)
40S_ribosomal_complex_(complex)	component>	eIF3_eIGF1A_40S_Met-tRNAi_eIF2_GTP_(complex)
Met-tRNAi_eIF2_GTP_(complex)	component>	eIF3_eIGF1A_40S_Met-tRNAi_eIF2_GTP_(complex)
eIF3_subunits_complex_(complex)	component>	eIF3_eIGF1A_40S_Met-tRNAi_eIF2_GTP_(complex)
EIF1AX	component>	eIF3_eIGF1A_40S_Met-tRNAi_eIF2_GTP_(complex)
RPS5	component>	40S_ribosomal_complex_(complex)
RPS4Y1	component>	40S_ribosomal_complex_(complex)
RPS2	component>	40S_ribosomal_complex_(complex)
EMBL_X03205_(rna)	component>	40S_ribosomal_complex_(complex)
RPS21	component>	40S_ribosomal_complex_(complex)
RPS28	component>	40S_ribosomal_complex_(complex)
RPS15A	component>	40S_ribosomal_complex_(complex)
RPS14	component>	40S_ribosomal_complex_(complex)
RPS18	component>	40S_ribosomal_complex_(complex)
RPS12	component>	40S_ribosomal_complex_(complex)
RPS10	component>	40S_ribosomal_complex_(complex)
RPS23	component>	40S_ribosomal_complex_(complex)
RPSA	component>	40S_ribosomal_complex_(complex)
RPS27A	component>	40S_ribosomal_complex_(complex)
RPS17	component>	40S_ribosomal_complex_(complex)
RPS29	component>	40S_ribosomal_complex_(complex)
RPS15	component>	40S_ribosomal_complex_(complex)
RPS25	component>	40S_ribosomal_complex_(complex)
RPS19	component>	40S_ribosomal_complex_(complex)
RPS24	component>	40S_ribosomal_complex_(complex)
RPS4X	component>	40S_ribosomal_complex_(complex)
P62861	component>	40S_ribosomal_complex_(complex)
RPS9	component>	40S_ribosomal_complex_(complex)
RPS3A	component>	40S_ribosomal_complex_(complex)
RPS20	component>	40S_ribosomal_complex_(complex)
RPS16	component>	40S_ribosomal_complex_(complex)
RPS3	component>	40S_ribosomal_complex_(complex)
RPS26	component>	40S_ribosomal_complex_(complex)
RPS13	component>	40S_ribosomal_complex_(complex)
RPS11	component>	40S_ribosomal_complex_(complex)
RPS27	component>	40S_ribosomal_complex_(complex)
RPS8	component>	40S_ribosomal_complex_(complex)
RPS7	component>	40S_ribosomal_complex_(complex)
RPS6	component>	40S_ribosomal_complex_(complex)
eIF2_GTP_(complex)	component>	Met-tRNAi_eIF2_GTP_(complex)
eIF2_subunit_complex_(complex)	component>	eIF2_GTP_(complex)
EIF2S3	component>	eIF2_subunit_complex_(complex)
EIF2S1	component>	eIF2_subunit_complex_(complex)
EIF2S2	component>	eIF2_subunit_complex_(complex)
EIF3B	component>	eIF3_subunits_complex_(complex)
EIF3K	component>	eIF3_subunits_complex_(complex)
EIF3C	component>	eIF3_subunits_complex_(complex)
EIF3D	component>	eIF3_subunits_complex_(complex)
EIF3F	component>	eIF3_subunits_complex_(complex)
EIF3E	component>	eIF3_subunits_complex_(complex)
EIF3A	component>	eIF3_subunits_complex_(complex)
EIF3H	component>	eIF3_subunits_complex_(complex)
EIF3G	component>	eIF3_subunits_complex_(complex)
EIF3I	component>	eIF3_subunits_complex_(complex)
EIF3J	component>	eIF3_subunits_complex_(complex)
RPL13A	component>	phospho-L13a_associated_wth_the__3__UTR_GAIT_element_of_ceruloplasmin_mRNA_within__the_translation_initiation_complex_(complex)
43S__Ceruloplasmin_mRNA_eIF4F_eIF4B_eIF4H_PABP_(complex)	component>	phospho-L13a_associated_wth_the__3__UTR_GAIT_element_of_ceruloplasmin_mRNA_within__the_translation_initiation_complex_(complex)
O35253	component>	Smad7_SMURF2_(complex)
SMURF2	component>	Smad7_SMURF2_(complex)
TGF-beta_1_type_II_receptor_Phospho-type_I_receptor_complex_(complex)	component>	TGFB1_TGFBR2_p-TGFBR1_Smad7_SMURF2_(complex)
Smad7_SMURF2_(complex)	component>	TGFB1_TGFBR2_p-TGFBR1_Smad7_SMURF2_(complex)
AKT1	member>	Active_AKT_(family)
AKT2	member>	Active_AKT_(family)
AKT3	member>	Active_AKT_(family)
Tight_Junction_Complex_Pard6a_RHOA_(complex)	component>	Tight_Junction_Complex_TGFB1_TGFBR2_TGFBR1_Pard6a_RHOA_(complex)
TGF-beta_1_type_II_receptor_type_I_receptor_complex_(complex)	component>	Tight_Junction_Complex_TGFB1_TGFBR2_TGFBR1_Pard6a_RHOA_(complex)
TGF-beta_1_type_II_receptor_Phospho-type_I_receptor_complex_(complex)	component>	Tight_Junction_Complex_TGFB1_TGFBR2_p-TGFBR1_p-Pard6a_RHOA_(complex)
Tight_Junction_Complex_p-Pard6a_RHOA_(complex)	component>	Tight_Junction_Complex_TGFB1_TGFBR2_p-TGFBR1_p-Pard6a_RHOA_(complex)
CGN	component>	Tight_Junction_Complex_p-Pard6a_RHOA_(complex)
RHOA	component>	Tight_Junction_Complex_p-Pard6a_RHOA_(complex)
F11R	component>	Tight_Junction_Complex_p-Pard6a_RHOA_(complex)
ARHGEF18	component>	Tight_Junction_Complex_p-Pard6a_RHOA_(complex)
PARD3_p-S345-Pard6a_PRKCZ_(complex)	component>	Tight_Junction_Complex_p-Pard6a_RHOA_(complex)
Q9Z101	component>	PARD3_p-S345-Pard6a_PRKCZ_(complex)
PRKCZ	component>	PARD3_p-S345-Pard6a_PRKCZ_(complex)
PARD3	component>	PARD3_p-S345-Pard6a_PRKCZ_(complex)
PLK1	component>	p-S217_277_376-Gorasp1_PLK1_(complex)
O35254	component>	p-S217_277_376-Gorasp1_PLK1_(complex)
CSK	component>	Csk_p-PAG_(complex)
PAG1	component>	Csk_p-PAG_(complex)
T-cell_receptor_complex_(complex)	component>	Antigen-bearing_MHC_Class_II____TCR_complex_CD4_Lck_(complex)
CD4	component>	Antigen-bearing_MHC_Class_II____TCR_complex_CD4_Lck_(complex)
LCK	component>	Antigen-bearing_MHC_Class_II____TCR_complex_CD4_Lck_(complex)
MHC_Class_II_bearing_antigen_peptide_(complex)	component>	Antigen-bearing_MHC_Class_II____TCR_complex_CD4_Lck_(complex)
T-cell_receptor_(complex)	component>	T-cell_receptor_complex_(complex)
CD247	component>	T-cell_receptor_complex_(complex)
CD3_epsilon_gamma_(complex)	component>	T-cell_receptor_complex_(complex)
CD3_epsilon_delta_(complex)	component>	T-cell_receptor_complex_(complex)
TCR_chain_alpha_(family)	component>	T-cell_receptor_(complex)
TCR_chain_beta_(family)	component>	T-cell_receptor_(complex)
TRAC	member>	TCR_chain_alpha_(family)
P04437	member>	TCR_chain_alpha_(family)
P04436	member>	TCR_chain_alpha_(family)
P01737	member>	TCR_chain_alpha_(family)
TRBC1	member>	TCR_chain_beta_(family)
TRB_	member>	TCR_chain_beta_(family)
TRBV12-3	member>	TCR_chain_beta_(family)
CD3G	component>	CD3_epsilon_gamma_(complex)
CD3E	component>	CD3_epsilon_gamma_(complex)
CD3D	component>	CD3_epsilon_delta_(complex)
CD3E	component>	CD3_epsilon_delta_(complex)
MHC_class_II_alpha/beta_dimer_(complex)	component>	MHC_Class_II_bearing_antigen_peptide_(complex)
HLA_II_beta_chain_(family)	component>	MHC_class_II_alpha/beta_dimer_(complex)
HLA_II_alpha_chain_(family)	component>	MHC_class_II_alpha/beta_dimer_(complex)
HLA-DPB1	member>	HLA_II_beta_chain_(family)
HLA-DQB1	member>	HLA_II_beta_chain_(family)
HLA-DQB2	member>	HLA_II_beta_chain_(family)
HLA-DRB4	member>	HLA_II_beta_chain_(family)
HLA-DRB5	member>	HLA_II_beta_chain_(family)
P01912	member>	HLA_II_beta_chain_(family)
P04229	member>	HLA_II_beta_chain_(family)
Q30167	member>	HLA_II_beta_chain_(family)
P20039	member>	HLA_II_beta_chain_(family)
Q95IE3	member>	HLA_II_beta_chain_(family)
Q5Y7A7	member>	HLA_II_beta_chain_(family)
Q9GIY3	member>	HLA_II_beta_chain_(family)
HLA-DRB1	member>	HLA_II_beta_chain_(family)
Q29974	member>	HLA_II_beta_chain_(family)
P13760	member>	HLA_II_beta_chain_(family)
P13761	member>	HLA_II_beta_chain_(family)
Q30134	member>	HLA_II_beta_chain_(family)
Q9TQE0	member>	HLA_II_beta_chain_(family)
HLA-DRB3	member>	HLA_II_beta_chain_(family)
HLA-DPA1	member>	HLA_II_alpha_chain_(family)
HLA-DQA2	member>	HLA_II_alpha_chain_(family)
HLA-DQA1	member>	HLA_II_alpha_chain_(family)
HLA-DRA	member>	HLA_II_alpha_chain_(family)
T-cell_receptor_complex_(complex)	component>	Antigen-bearing_MHC_Class_II___TCR_complex_CD4_p-Lck(Y505)_(complex)
CD4	component>	Antigen-bearing_MHC_Class_II___TCR_complex_CD4_p-Lck(Y505)_(complex)
LCK	component>	Antigen-bearing_MHC_Class_II___TCR_complex_CD4_p-Lck(Y505)_(complex)
MHC_Class_II_bearing_antigen_peptide_(complex)	component>	Antigen-bearing_MHC_Class_II___TCR_complex_CD4_p-Lck(Y505)_(complex)
T-cell_receptor_complex_(complex)	component>	Antigen-bearing_MHC_Class_II__TCR_complex_CD4__Lck_phosphorylated_at_Tyr394_(complex)
CD4	component>	Antigen-bearing_MHC_Class_II__TCR_complex_CD4__Lck_phosphorylated_at_Tyr394_(complex)
MHC_Class_II_bearing_antigen_peptide_(complex)	component>	Antigen-bearing_MHC_Class_II__TCR_complex_CD4__Lck_phosphorylated_at_Tyr394_(complex)
LCK	component>	Antigen-bearing_MHC_Class_II__TCR_complex_CD4__Lck_phosphorylated_at_Tyr394_(complex)
CD4	component>	Antigen-bearing_MHC_Class_II__TCR_with_phosphorylated_ITAMs_CD4_(complex)
T-cell_receptor_complex_with_phosphorylated_ITAMs_(complex)	component>	Antigen-bearing_MHC_Class_II__TCR_with_phosphorylated_ITAMs_CD4_(complex)
MHC_Class_II_bearing_antigen_peptide_(complex)	component>	Antigen-bearing_MHC_Class_II__TCR_with_phosphorylated_ITAMs_CD4_(complex)
LCK	component>	Antigen-bearing_MHC_Class_II__TCR_with_phosphorylated_ITAMs_CD4_(complex)
CD3_epsilon__CD3_gamma_with_phosphorylated_ITAM_(complex)	component>	T-cell_receptor_complex_with_phosphorylated_ITAMs_(complex)
CD3_zeta_dimer_with_phosphorylated_ITAMs_(complex)	component>	T-cell_receptor_complex_with_phosphorylated_ITAMs_(complex)
T-cell_receptor_(complex)	component>	T-cell_receptor_complex_with_phosphorylated_ITAMs_(complex)
CD3_epsilon__CD3_delta_with_phosphorylated_ITAMs_(complex)	component>	T-cell_receptor_complex_with_phosphorylated_ITAMs_(complex)
CD3E	component>	CD3_epsilon__CD3_gamma_with_phosphorylated_ITAM_(complex)
CD3G	component>	CD3_epsilon__CD3_gamma_with_phosphorylated_ITAM_(complex)
CD247	component>	CD3_zeta_dimer_with_phosphorylated_ITAMs_(complex)
CD3D	component>	CD3_epsilon__CD3_delta_with_phosphorylated_ITAMs_(complex)
CD3E	component>	CD3_epsilon__CD3_delta_with_phosphorylated_ITAMs_(complex)
ZAP70	component>	ZAP-70_bound_to_phosphorylated_ITAM_motifs_(complex)
Antigen-bearing_MHC_Class_II__TCR_with_phosphorylated_ITAMs_CD4_(complex)	component>	ZAP-70_bound_to_phosphorylated_ITAM_motifs_(complex)
ZAP70	component>	phospho_tyrosine_ZAP-70_(complex)
Antigen-bearing_MHC_Class_II__TCR_with_phosphorylated_ITAMs_CD4_(complex)	component>	phospho_tyrosine_ZAP-70_(complex)
ZAP70	component>	Activated_ZAP-70_(complex)
Antigen-bearing_MHC_Class_II__TCR_with_phosphorylated_ITAMs_CD4_(complex)	component>	Activated_ZAP-70_(complex)
GRAP2	component>	GADS_p-5Y-LAT_(complex)
LAT	component>	GADS_p-5Y-LAT_(complex)
GADS_p-5Y-LAT_(complex)	component>	SLP-76_bound_to_Gads_LAT_(complex)
LCP2	component>	SLP-76_bound_to_Gads_LAT_(complex)
GADS_p-5Y-LAT_(complex)	component>	p-Y113_Y128_Y145-SLP-76_Gads__LAT_(complex)
LCP2	component>	p-Y113_Y128_Y145-SLP-76_Gads__LAT_(complex)
p-Y113_Y128_Y145-SLP-76_Gads__LAT_(complex)	component>	ITK_bound_to_SLP-76_Gads_LAT_(complex)
ITK	component>	ITK_bound_to_SLP-76_Gads_LAT_(complex)
p-Y113_Y128_Y145-SLP-76_Gads__LAT_(complex)	component>	PLCG1_p-3Y-SLP-76_Gads_LAT_(complex)
PLCG1	component>	PLCG1_p-3Y-SLP-76_Gads_LAT_(complex)
PLCG1	component>	PLCG1_p-5Y-LAT_(complex)
LAT	component>	PLCG1_p-5Y-LAT_(complex)
PLCG1_p-3Y-SLP-76_Gads_LAT_(complex)	member>	PLC-gamma1_bound_to_LAT_or_SLP-76_(family)
PLCG1_p-5Y-LAT_(complex)	member>	PLC-gamma1_bound_to_LAT_or_SLP-76_(family)
phosphorylated_PLC-gamma1_bound_to_LAT_(complex)	member>	Phosphorylated_PLC-gamma1_bound_to_LAT_or_SLP-76_(family)
phopshorylated_PLC-gamma1_bound_to_SLP-76_(complex)	member>	Phosphorylated_PLC-gamma1_bound_to_LAT_or_SLP-76_(family)
PLCG1	component>	phosphorylated_PLC-gamma1_bound_to_LAT_(complex)
LAT	component>	phosphorylated_PLC-gamma1_bound_to_LAT_(complex)
p-Y113_Y128_Y145-SLP-76_Gads__LAT_(complex)	component>	phopshorylated_PLC-gamma1_bound_to_SLP-76_(complex)
PLCG1	component>	phopshorylated_PLC-gamma1_bound_to_SLP-76_(complex)
Activated_ZAP-70_(complex)	member>	ZAP-70_and_ITK_tyrosine_kinases_(family)
ITK_bound_to_SLP-76_Gads_LAT_(complex)	member>	ZAP-70_and_ITK_tyrosine_kinases_(family)
PLCG1	component>	Activated_PLC_gamma1_bound_to_PIP2_(complex)
LCP2	component>	p-SLP-76_ADAP_(complex)
FYB	component>	p-SLP-76_ADAP_(complex)
ENAH	member>	Ena/VASP_proteins_(family)
VASP	member>	Ena/VASP_proteins_(family)
EVL	member>	Ena/VASP_proteins_(family)
Ena/VASP_proteins_(family)	component>	p-SLP-76_ADAP_Ena/VASP_(complex)
p-SLP-76_ADAP_(complex)	component>	p-SLP-76_ADAP_Ena/VASP_(complex)
NCK1	component>	p-SLP-76_NCK1_(complex)
LCP2	component>	p-SLP-76_NCK1_(complex)
PAK1	member>	PAK_(family)
PAK2	member>	PAK_(family)
p-SLP-76_NCK1_(complex)	component>	p-SLP-76_NCK_PAK_(complex)
PAK_(family)	component>	p-SLP-76_NCK_PAK_(complex)
WAS	component>	p-SLP-76_NCK1_WASP_(complex)
p-SLP-76_NCK1_(complex)	component>	p-SLP-76_NCK1_WASP_(complex)
PI3K-catalytic_subunit_(family)	component>	PI3K_(complex)
PI3K-regulatory_subunit_(family)	component>	PI3K_(complex)
PIK3CA	member>	PI3K-catalytic_subunit_(family)
PIK3CB	member>	PI3K-catalytic_subunit_(family)
PIK3R1	member>	PI3K-regulatory_subunit_(family)
PIK3R2	member>	PI3K-regulatory_subunit_(family)
PI3K_(complex)	component>	PI3K_bound_to_TRAT_(complex)
TRAT1	component>	PI3K_bound_to_TRAT_(complex)
PTEN	component>	PTEN_(Mg2__cofactor)_(complex)
PIP3__PI(3_4)P2_(family)	component>	PDK1_bound_to_either_PIP3_or_PI(3_4)P2_(complex)
PDPK1	component>	PDK1_bound_to_either_PIP3_or_PI(3_4)P2_(complex)
PRKCQ	component>	PKC-theta_(open)__DAG_(complex)
PRKCQ	component>	p-Y90-PKC-theta_DAG_(complex)
PRKCQ	component>	Active_PKC_theta_bound_to_DAG_(complex)
PDK1_bound_to_either_PIP3_or_PI(3_4)P2_(complex)	component>	CARMA1_bound_to_PDK1_(complex)
CARD11	component>	CARMA1_bound_to_PDK1_(complex)
CARD11	component>	Activated_CARMA1_(complex)
PDK1_bound_to_either_PIP3_or_PI(3_4)P2_(complex)	component>	Activated_CARMA1_(complex)
PDK1_bound_to_either_PIP3_or_PI(3_4)P2_(complex)	component>	CARMA1_trimer_(complex)
CARD11	component>	CARMA1_trimer_(complex)
BCL10	component>	Bcl10_bound_to_CARMA1_(complex)
CARMA1_trimer_(complex)	component>	Bcl10_bound_to_CARMA1_(complex)
BCL10	component>	Phosphorylated_Bcl10_bound_to_CARMA1_and_RIP2_(complex)
CARMA1_trimer_(complex)	component>	Phosphorylated_Bcl10_bound_to_CARMA1_and_RIP2_(complex)
BCL10	component>	Bcl10_trimer_bound_to_CARMA1_trimer_(complex)
CARMA1_trimer_(complex)	component>	Bcl10_trimer_bound_to_CARMA1_trimer_(complex)
MALT1	component>	MALT1_trimer_(complex)
Bcl10_trimer_bound_to_CARMA1_trimer_(complex)	component>	MALT1_trimer_bound_to_Bcl10_and_CARMA1_trimer_(complex)
MALT1_trimer_(complex)	component>	MALT1_trimer_bound_to_Bcl10_and_CARMA1_trimer_(complex)
TRAF6	component>	TRAF6_trimer_bound_to_CBM_complex_(complex)
MALT1_trimer_bound_to_Bcl10_and_CARMA1_trimer_(complex)	component>	TRAF6_trimer_bound_to_CBM_complex_(complex)
UBE2V1	component>	TRAF6-regulated_IKK_activator_1_(complex)
UBE2N	component>	TRAF6-regulated_IKK_activator_1_(complex)
TRAF6	component>	Ub-TRAF6_trimer_bound_to_CBM_complex_(complex)
MALT1_trimer_bound_to_Bcl10_and_CARMA1_trimer_(complex)	component>	Ub-TRAF6_trimer_bound_to_CBM_complex_(complex)
MAP3K7	component>	TAB2/TAK1_complex_(complex)
TAB2	component>	TAB2/TAK1_complex_(complex)
Ub-TRAF6_trimer_bound_to_CBM_complex_(complex)	component>	TAK1/TAB2_complex_bound_to_TRAF6/CBM_complex_(complex)
phosphorylated_TAK1_bound_to_TAB2_(complex)	component>	TAK1/TAB2_complex_bound_to_TRAF6/CBM_complex_(complex)
MAP3K7	component>	phosphorylated_TAK1_bound_to_TAB2_(complex)
TAB2	component>	phosphorylated_TAK1_bound_to_TAB2_(complex)
IKBKB	component>	Inhibitor_of_KappaB_kinase_(IKK)_Complex_(complex)
CHUK	component>	Inhibitor_of_KappaB_kinase_(IKK)_Complex_(complex)
IKBKG	component>	Inhibitor_of_KappaB_kinase_(IKK)_Complex_(complex)
IKBKB	component>	IKK_complex_with_phosphorylated_IKK_beta_(complex)
CHUK	component>	IKK_complex_with_phosphorylated_IKK_beta_(complex)
IKBKG	component>	IKK_complex_with_phosphorylated_IKK_beta_(complex)
IKBKB	component>	p-S177_S181-IKKB_IKKA_pUb-NEMO_(complex)
CHUK	component>	p-S177_S181-IKKB_IKKA_pUb-NEMO_(complex)
IKBKG	component>	p-S177_S181-IKKB_IKKA_pUb-NEMO_(complex)
NF-kB_complex_(complex)	component>	IkB(alpha)_NF-kB_complex_(complex)
NFKBIA	component>	IkB(alpha)_NF-kB_complex_(complex)
RELA	component>	NF-kB_complex_(complex)
NFKB1	component>	NF-kB_complex_(complex)
CD28	component>	CD28_homodimer_(complex)
CD80	component>	CD80_(B7-1)_homodimer_(complex)
CD28_homodimer_(complex)	component>	CD28_B7-1_(complex)
CD80_(B7-1)_homodimer_(complex)	component>	CD28_B7-1_(complex)
CD28_homodimer_(complex)	component>	CD28_B7-2_(complex)
CD86	component>	CD28_B7-2_(complex)
FYN	member>	LCK__FYN_(family)
LCK	member>	LCK__FYN_(family)
B7-1_homodimer/_B7-2_(family)	component>	CD28_bound_to_B7_ligands_(complex)
CD28_homodimer_(complex)	component>	CD28_bound_to_B7_ligands_(complex)
CD80_(B7-1)_homodimer_(complex)	member>	B7-1_homodimer/_B7-2_(family)
CD86	member>	B7-1_homodimer/_B7-2_(family)
LCK__FYN_(family)	component>	phospho_CD28_B7-1/B7-2_(complex)
B7-1_homodimer/_B7-2_(family)	component>	phospho_CD28_B7-1/B7-2_(complex)
Phospho_CD28_homodimer_(complex)	component>	phospho_CD28_B7-1/B7-2_(complex)
CD28	component>	Phospho_CD28_homodimer_(complex)
FYN	member>	Src_family_tyrosine_kinases_(SFKs)_(family)
LYN	member>	Src_family_tyrosine_kinases_(SFKs)_(family)
YES1	member>	Src_family_tyrosine_kinases_(SFKs)_(family)
SRC	member>	Src_family_tyrosine_kinases_(SFKs)_(family)
LCK	member>	Src_family_tyrosine_kinases_(SFKs)_(family)
GRAP2	component>	CD28_Gads_(complex)
phospho_CD28_B7-1/B7-2_(complex)	component>	CD28_Gads_(complex)
PI3K-regulatory_subunits_(family)	component>	PI3K_alpha_(complex)
PIK3CA	component>	PI3K_alpha_(complex)
PIK3R1	member>	PI3K-regulatory_subunits_(family)
PIK3R2	member>	PI3K-regulatory_subunits_(family)
PIK3R3	member>	PI3K-regulatory_subunits_(family)
PI3K_alpha_(complex)	component>	CD28_PI3K_(complex)
phospho_CD28_B7-1/B7-2_(complex)	component>	CD28_PI3K_(complex)
PDPK1	component>	PDPK1_PIP3_(complex)
AKT1	member>	AKT_(family)
AKT3	member>	AKT_(family)
AKT2	member>	AKT_(family)
AKT_(family)	component>	AKT_PIP3_(complex)
p-S-AKT_(family)	component>	p-S-AKT_PIP3_(complex)
AKT1	member>	p-S-AKT_(family)
AKT2	member>	p-S-AKT_(family)
AKT3	member>	p-S-AKT_(family)
MLST8	component>	TORC2_complex_(complex)
MAPKAP1	component>	TORC2_complex_(complex)
RICTOR	component>	TORC2_complex_(complex)
MTOR	component>	TORC2_complex_(complex)
AKT_PIP3_(complex)	component>	AKT_PIP3_THEM4/TRIB3_(complex)
THEM4/TRIB3_(family)	component>	AKT_PIP3_THEM4/TRIB3_(complex)
THEM4	member>	THEM4/TRIB3_(family)
TRIB3	member>	THEM4/TRIB3_(family)
PDPK1_PIP3_(complex)	component>	p-S-AKT_PDPK1_PIP3_(complex)
[truncated: 43,315 more rows]
